# Supplementary material for: An adaptive, continuous-learning framework for clinical decision-making from proteome-wide biofluid data
Source: Nat Commun. 2026 Jan 27;17:1105. doi: 10.1038/s41467-025-67968-y (PMC12852910; doi:10.1038/s41467-025-67968-y)
Supplement: Supplementary file 4 — Source Data [file 41467_2025_67968_MOESM4_ESM.xlsx]

## Sheet: Figure 2a
Figure 2a
		training hold-out set predictions													validation on test data
		sample_id	true_label	true_label_encoded	pred_iter_0	pred_iter_1	pred_iter_2	pred_iter_3	pred_iter_4	pred_iter_5	pred_iter_6	pred_iter_7	pred_iter_8	pred_iter_9	sample_id	true_label	true_label_encoded	pred_iter_0	pred_iter_1	pred_iter_2	pred_iter_3	pred_iter_4	pred_iter_5	pred_iter_6	pred_iter_7	pred_iter_8	pred_iter_9	mean_pred_score
	0	3440	non-SRS1	0	0.000168987		0.000396928	0.00106483	0.000408835						3439	non-SRS1	0	0.00999904	0.00757342	0.000302886	0.00674431	0.00541081	0.0318617	0.00553899	0.00863176	0.00210931	0.0721543	0.0150327
	1	3444	non-SRS1	0				0.00885173						0.012383	3441	non-SRS1	0	0.9001	0.0987586	0.2186	0.289578	0.614882	0.873658	0.312753	0.608701	0.474512	0.646284	0.503783
	2	3448	non-SRS1	0		0.000529766		0.000242667					0.00220339		3442	non-SRS1	0	0.0598385	0.0418649	0.00427569	0.0975256	0.00400153	0.0197016	0.0183021	0.00653274	0.0541855	0.00106401	0.0307292
	3	3455	SRS1	1					0.333718			0.958122			3443	non-SRS1	0	0.0579174	0.129939	0.00569808	0.0789466	0.0586791	0.232091	0.068793	0.0627718	0.0847433	0.0544248	0.0834003
	4	3461	non-SRS1	0							0.000499891				3451	non-SRS1	0	0.0159097	0.0746097	0.00158479	0.0127262	0.0054449	0.0382657	0.00201332	0.00091693	0.006171	0.00338468	0.0161027
	5	3467	SRS1	1		0.997806					0.985007		0.995724		3459	SRS1	1	0.995863	0.958287	0.992663	0.832653	0.962916	0.992951	0.993989	0.993221	0.940437	0.998145	0.966113
	6	3468	non-SRS1	0								0.0141432			3477	SRS1	1	0.987306	0.995242	0.980981	0.822301	0.95042	0.984605	0.969095	0.949309	0.870756	0.998085	0.95081
	7	3473	SRS1	1								0.00661903			3504	non-SRS1	0	0.954137	0.951712	0.789134	0.637976	0.531421	0.0248053	0.714274	0.659442	0.321396	0.505143	0.608944
	8	3474	non-SRS1	0						0.0761575					3509	SRS1	1	0.370644	0.0520175	0.00602927	0.0459302	0.18557	0.277315	0.191798	0.425088	0.705669	0.77851	0.303857
	9	3479	SRS1	1	0.885816		0.56956								3510	non-SRS1	0	0.827699	0.698797	0.023378	0.103471	0.290112	0.504263	0.213121	0.876961	0.196327	0.308978	0.404311
	10	3481	SRS1	1											3512	SRS1	1	0.00587373	0.00154991	0.000235955	0.0182828	0.00011428	0.000575984	0.000188197	0.00508855	0.00142043	0.0100617	0.00433916
	11	3482	SRS1	1			0.0770021				0.524362		0.392911		3513	non-SRS1	0	0.00504886	0.00276411	0.000274253	0.0196213	0.000179102	0.000516925	0.000215971	0.00102348	0.000662323	0.00454841	0.00348547
	12	3487	non-SRS1	0								0.00233804	0.000399522		3527	non-SRS1	0	0.0016547	0.00475331	0.00290964	0.00282068	0.00328247	0.000576971	0.000118921	0.00129697	0.002218	0.00141959	0.00210512
	13	3489	non-SRS1	0		0.00013138					0.000690484		7,59E+10		3531	non-SRS1	0	0.00352004	0.0483192	0.010444	0.169525	0.0186534	0.0111164	0.115553	0.0360423	0.118767	0.112665	0.0644606
	14	3494	non-SRS1	0				0.00339832		0.000731351					3532	non-SRS1	0	0.00124709	0.0188909	0.00520333	0.00634851	0.00325587	0.00952577	0.0139976	0.00222359	0.0783296	0.0299179	0.016894
	15	3498	non-SRS1	0	0.00777131			0.334242	0.00223588		0.0130907		0.00329631		3539	SRS1	1	0.152111	0.950277	0.657783	0.908191	0.0736387	0.904608	0.829183	0.250516	0.954581	0.773847	0.645474
	16	3499	non-SRS1	0											3540	non-SRS1	0	0.348967	0.178946	0.139013	0.411093	0.348407	0.146269	0.0422135	0.244774	0.0130885	0.229737	0.210251
	17	3508	non-SRS1	0											3541	non-SRS1	0	0.066974	0.0444612	0.0553673	0.093241	0.0788462	0.294954	0.00502257	0.0577389	0.00982805	0.154298	0.0860732
	18	3514	non-SRS1	0								0.0359041		0.0859832	3559	non-SRS1	0	0.0757679	0.188537	0.00288122	0.345832	0.0137313	0.0189713	0.109941	0.105472	0.163236	0.277157	0.130153
	19	3515	non-SRS1	0						0.0546104					3580	non-SRS1	0	0.00263971	0.000441382	0.00128358	0.0125477	0.00131619	0.00354257	0.00110344	0.00108724	0.00440264	0.00684972	0.00352141
	20	3520	non-SRS1	0						0.0579647				0.159633	3588	non-SRS1	0	0.938728	0.465773	0.81937	0.974224	0.553156	0.789539	0.954237	0.447637	0.633189	0.666511	0.724236
	21	3522	SRS1	1			0.000994188		0.0092275	0.0654989					3604	SRS1	1	0.602877	0.597066	0.827558	0.961499	0.87996	0.884719	0.991637	0.880879	0.546262	0.572666	0.774512
	22	3523	non-SRS1	0		0.127561							0.0434298		3617	SRS1	1	0.010995	0.00688192	0.000982126	0.0422849	0.0647349	0.0205208	0.0218512	0.00550175	0.00302137	0.00220319	0.0178977
	23	3524	non-SRS1	0			0.00293702			0.029236			0.128951		3618	non-SRS1	0	0.219509	0.00698466	0.00186075	0.0212941	0.00654824	0.0514537	0.00733768	0.0156912	0.0471943	0.00742298	0.0385297
	24	3525	non-SRS1	0											3620	SRS1	1	0.368603	0.485102	0.930692	0.235133	0.211173	0.0989972	0.107129	0.895577	0.207678	0.227929	0.376801
	25	3526	non-SRS1	0											3622	SRS1	1	0.0934742	0.708576	0.768208	0.476456	0.53473	0.396547	0.6163	0.555422	0.204919	0.356868	0.47115
	26	3530	non-SRS1	0			0.00607937	0.715779				0.737203	0.830791		3624	SRS1	1	0.197606	0.123584	0.558905	0.415282	0.011961	0.508421	0.220484	0.706254	0.671139	0.819728	0.423336
	27	3552	non-SRS1	0		0.365791		0.193433					0.028864		3644	SRS1	1	0.795601	0.479045	0.778664	0.456929	0.770227	0.742491	0.961215	0.952213	0.962393	0.986806	0.788558
	28	3555	SRS1	1					0.948947		0.48888		0.20226		3645	non-SRS1	0	0.00525075	0.0155632	0.000511307	0.00932428	0.00254069	0.00487914	0.000116758	0.00887817	0.034874	0.0126204	0.00945588
	29	3560	non-SRS1	0								0.00119642			3646	non-SRS1	0	0.00083627	0.00951924	0.000760668	0.00080442	0.00277163	0.0227051	0.000927927	0.00148467	0.0139632	0.00922644	0.00629995
	30	3561	SRS1	1					0.989131						3647	non-SRS1	0	0.0124345	0.0201544	0.00343	0.00486617	0.00339253	0.00498198	0.0117003	0.0116854	0.00709892	0.00375361	0.00834978
	31	3564	SRS1	1							0.0363965				3665	non-SRS1	0	0.270015	0.832441	0.540602	0.137893	0.547284	0.218211	0.0137693	0.0218996	0.0491604	0.0611396	0.269241
	32	3566	non-SRS1	0		0.00295459		0.00150874		0.00196338				0.00476176	3666	SRS1	1	0.997048	0.986719	0.995914	0.993625	0.985973	0.998134	0.970296	0.984639	0.982386	0.996444	0.989118
	33	3568	SRS1	1											3672	non-SRS1	0	0.0391897	0.0114459	0.164902	0.00789312	0.000743416	0.0145152	0.00249517	0.00492743	0.0153111	0.0036945	0.0265118
	34	3569	non-SRS1	0	0.000203674										3673	non-SRS1	0	0.99189	0.934955	0.998166	0.981587	0.808058	0.82274	0.364949	0.902486	0.950521	0.91844	0.867379
	35	3571	SRS1	1		0.706173									3677	non-SRS1	0	0.893293	0.920651	0.943251	0.569534	0.148806	0.884075	0.121152	0.729297	0.753116	0.363151	0.632633
	36	3579	non-SRS1	0											3678	non-SRS1	0	0.765841	0.52735	0.709807	0.0519385	0.392452	0.0405776	0.0465845	0.369338	0.454304	0.0716764	0.342987
	37	3581	SRS1	1				0.995676							3690	non-SRS1	0	0.000392237	0.00143741	0.00234211	0.000484863	0.000643148	0.000435078	0.00105192	0.000150527	0.00303773	0.00158434	0.00115594
	38	3583	non-SRS1	0		0.0751322									3700	SRS1	1	0.999578	0.998887	0.998934	0.912109	0.997923	0.999152	0.993958	0.999584	0.996601	0.999561	0.989629
	39	3586	SRS1	1				0.534856						0.614399	3735	non-SRS1	0	0.0011676	0.000689042	0.001228	0.00057563	0.0666855	0.00760998	0.00258991	0.00223831	0.00127776	0.0317141	0.0115776
	40	3587	SRS1	1		0.822209		0.0938203							3736	non-SRS1	0	0.00134189	0.000443467	0.00170447	0.00140105	0.0424416	0.00113534	0.000301295	0.00955891	0.00278748	0.00484113	0.00659566
	41	3589	non-SRS1	0		0.0371775	0.000586082				0.00644319				3737	SRS1	1	0.654153	0.0941259	0.113985	0.430766	0.247	0.0297843	0.0899879	0.257607	0.529569	0.353592	0.280057
	42	3590	non-SRS1	0			0.47704		0.617561	0.129955					3747	non-SRS1	0	0.00163752	0.000802557	0.00902524	0.00031275	0.000439157	0.00129844	0.000160421	0.00068289	0.000885258	0.00258874	0.0017833
	43	3593	SRS1	1									0.905407		3748	non-SRS1	0	0.002708	0.000928854	0.021221	0.000250709	0.00110578	0.00165261	0.000600724	0.00121853	0.00112271	0.000900946	0.00317098
	44	3594	non-SRS1	0	0.119206								0.233874		3749	non-SRS1	0	0.0559563	0.0397254	0.054833	0.00353609	0.0623301	0.0014476	0.00262806	0.00235143	0.0269022	0.0166937	0.0266404
	45	3595	SRS1	1			0.0109191			0.984541		0.544407			3750	SRS1	1	0.261435	0.251533	0.00467309	0.0123965	0.0559754	0.0275722	0.0167937	0.0238671	0.0165192	0.0263103	0.0697075
	46	3597	non-SRS1	0						0.000436095					3782	SRS1	1	0.721733	0.451078	0.188251	0.350041	0.697029	0.470258	0.811501	0.0904431	0.173163	0.29916	0.425266
	47	3598	non-SRS1	0		0.000452266			0.000222736						3805	non-SRS1	0	0.958871	0.980504	0.985434	0.277092	0.651922	0.923566	0.593324	0.479521	0.801787	0.910334	0.756236
	48	3603	SRS1	1	0.0577269										3806	non-SRS1	0	0.9623	0.964773	0.977814	0.89307	0.681583	0.956567	0.67005	0.915006	0.294502	0.949992	0.826566
	49	3607	non-SRS1	0			0.942642		0.922357	0.990952	0.774188		0.912941		3807	SRS1	1	0.202991	0.215191	0.193229	0.636621	0.00870379	0.017714	0.0037505	0.0531955	0.106174	0.0407321	0.14783
	50	3609	non-SRS1	0				0.211165		0.362772					3808	SRS1	1	0.99139	0.99891	0.996983	0.997607	0.983851	0.999222	0.984472	0.98367	0.994629	0.999549	0.993028
	51	3610	SRS1	1					0.0042013		0.00528243				3810	non-SRS1	0	0.930692	0.143403	0.317764	0.851702	0.733275	0.234746	0.685774	0.729256	0.600197	0.87124	0.609805
	52	3611	non-SRS1	0				0.665895				0.0110532			3811	SRS1	1	0.839058	0.229786	0.11101	0.318199	0.0469215	0.114718	0.915198	0.0988879	0.753132	0.211311	0.363822
	53	3616	SRS1	1				0.366347						0.0851531	3817	non-SRS1	0	0.0504566	0.0178118	0.099105	0.0153096	0.0196437	0.0101721	0.165175	0.00246604	0.0275392	0.00919301	0.0416872
	54	3626	non-SRS1	0			0.00372428								3818	non-SRS1	0	0.0285221	0.0431137	0.0560779	0.0171586	0.0970107	0.0058948	0.413503	0.00194183	0.00884319	0.015714	0.068778
	55	3631	non-SRS1	0				0.0229412		0.0206084		0.0248532			3822	non-SRS1	0	0.00720641	0.00280809	0.0119892	0.00839037	0.00890967	0.0500213	0.0177929	0.000473269	0.0647547	0.00107382	0.017342
	56	3632	SRS1	1										0.924617	3825	SRS1	1	0.934938	0.887347	0.979256	0.416137	0.991405	0.815637	0.971438	0.929801	0.895083	0.928089	0.874913
	57	3633	non-SRS1	0		0.596049		0.0513503			0.0456772				3826	non-SRS1	0	0.583226	0.635199	0.137326	0.816446	0.138257	0.70058	0.60288	0.463175	0.774971	0.00953339	0.486159
	58	3634	non-SRS1	0		0.0142828									3839	non-SRS1	0	0.000220191	0.000156971	0.00245306	0.00366424	0.000498935	0.00179853	0.000712321	0.00076466	0.000883372	0.000840436	0.00119927
	59	3640	non-SRS1	0											3840	non-SRS1	0	0.00158047	0.0580483	0.106116	0.0922659	0.00174271	0.00517195	0.00173606	0.0146279	0.0230267	0.00137533	0.0305691
	60	3650	non-SRS1	0							0.486655	0.256483			3852	SRS1	1	0.97169	0.769788	0.991051	0.829767	0.988239	0.308697	0.907548	0.846808	0.685176	0.95216	0.825093
	61	3651	SRS1	1	0.846642	0.672148	0.408186	0.22465		0.511307					3853	SRS1	1	0.583838	0.318421	0.0284441	0.44128	0.977605	0.198006	0.848061	0.820071	0.0932613	0.863218	0.517221
	62	3662	non-SRS1	0					0.0444879		0.0223231				3855	non-SRS1	0	0.0029785	0.00163222	0.00229426	0.000587808	0.0022391	0.00238614	0.000844245	0.000106721	0.000257351	0.000929383	0.00142557
	63	3663	non-SRS1	0						0.0167729					3856	non-SRS1	0	0.00695262	0.00435587	0.00137081	0.00581097	0.00100417	0.00190583	0.00104724	0.00433566	0.00105158	0.000797056	0.00286318
	64	3664	non-SRS1	0	0.172429						0.138477				3860	SRS1	1	0.0819017	0.0654959	0.00902988	0.0053189	0.00761229	0.0153879	0.00262698	0.00966591	0.0019694	0.00884136	0.020785
	65	3667	non-SRS1	0	0.97994	0.540153	0.984134					0.983662	0.996474		3863	non-SRS1	0	0.00254739	0.00116088	0.00121173	0.00302877	0.00189478	0.000757174	0.000771643	0.00113765	0.00192499	0.00198598	0.0016421
	66	3668	SRS1	1		0.909154		0.848993					0.91019	0.931505	3864	non-SRS1	0	0.0570442	0.0121476	0.0142655	0.102346	0.0504408	0.0388601	0.170615	0.025185	0.0161947	0.0996354	0.0586734
	67	3675	non-SRS1	0				0.466805	0.105918	0.0491389		0.731739			3901	SRS1	1	0.151912	0.0225993	0.0271172	0.0208924	0.0345255	0.0215111	0.129669	0.175123	0.439559	0.0316904	0.10546
	68	3679	non-SRS1	0											3923	non-SRS1	0	0.547128	0.0270678	0.396264	0.390119	0.0262784	0.420233	0.0624796	0.0233099	0.914125	0.019603	0.282661
	69	3680	SRS1	1										0.990026	3935	non-SRS1	0	0.00193172	0.000946441	0.00760067	0.00156634	0.00220745	0.000850822	0.000515989	0.000551484	0.00103885	0.00118577	0.00183955
	70	3681	SRS1	1					0.924441						3953	non-SRS1	0	0.0695832	0.0182377	0.00487325	0.0667002	0.00131135	0.0523577	0.000581706	0.0234357	0.00249257	0.0059174	0.0245491
	71	3682	SRS1	1						0.194109			0.734125		3954	non-SRS1	0	0.000519049	0.000609242	0.0020516	0.000496541	0.000621215	0.000383994	0.000460701	0.00012962	0.000794762	0.00249444	0.000856116
	72	3683	non-SRS1	0									0.446696	0.109769	3963	SRS1	1	0.0181345	0.0015494	0.0239094	0.00590765	0.181799	0.375994	0.0893028	0.0319616	0.0521482	0.0654077	0.0846114
	73	3688	SRS1	1		0.108014	0.282349			0.114904	0.36601				3971	SRS1	1	0.925498	0.969351	0.891393	0.968596	0.839182	0.625162	0.93197	0.948291	0.961809	0.989748	0.9051
	74	3689	non-SRS1	0	0.0471714		0.00646355					0.0846874			3978	SRS1	1	0.763137	0.621058	0.915171	0.167321	0.438686	0.474574	0.486615	0.705505	0.571532	0.71486	0.585846
	75	3691	SRS1	1			0.97672						0.904047		3979	non-SRS1	0	0.174566	0.17598	0.260658	0.179504	0.785175	0.667942	0.726987	0.274296	0.225773	0.39035	0.386123
	76	3693	SRS1	1							0.98869				3983	SRS1	1	0.541284	0.226258	0.248072	0.522342	0.822762	0.197731	0.144439	0.220653	0.344795	0.0620399	0.333038
	77	3705	non-SRS1	0	0.0762816								0.010395	0.00435902	3989	SRS1	1	0.383614	0.527997	0.0615632	0.0576932	0.250759	0.0195788	0.112965	0.259392	0.0356407	0.845219	0.255442
	78	3707	non-SRS1	0										0.00172911	3990	SRS1	1	0.977154	0.996611	0.993746	0.959473	0.941555	0.758431	0.967971	0.978722	0.955445	0.938574	0.946768
	79	3708	non-SRS1	0			0.00802752								4004	non-SRS1	0	0.871641	0.985475	0.987288	0.952019	0.89259	0.90495	0.906415	0.824565	0.864045	0.937293	0.912628
	80	3709	SRS1	1			0.123911		0.220897			0.131405			4010	non-SRS1	0	0.000709076	0.00925088	0.017336	0.0065757	0.00376083	0.0160155	0.000703765	0.0185774	0.000608025	0.00864041	0.00821777
	81	3716	non-SRS1	0			0.0206536		0.0166183						4011	non-SRS1	0	0.00852498	0.0372997	0.0252931	0.191925	0.00171984	0.0174137	0.00293163	0.00205491	0.00103209	0.00472096	0.0292916
	82	3717	SRS1	1											4012	non-SRS1	0	0.000123662	0.00226061	0.00181789	0.00141313	0.000208019	0.00026033	7,13E+01	0.000976913	0.000382999	0.00183096	0.000934583
	83	3718	SRS1	1					0.560767	0.737418			0.085389		4019	non-SRS1	0	0.13499	0.0919918	0.40301	0.156819	0.385701	0.375991	0.82617	0.698045	0.313187	0.205279	0.359118
	84	3719	non-SRS1	0		0.0858597		0.000654351						0.0137892	4051	non-SRS1	0	0.0017652	0.00706374	0.124973	0.00798559	0.0176935	0.0157678	0.0551549	8,55E+01	0.00223995	0.00499693	0.0237726
	85	3720	non-SRS1	0	0.00881854				0.00898331						4058	non-SRS1	0	0.0819592	0.00196952	0.0698898	0.00100472	0.0188018	0.194173	0.00131078	0.00699467	0.0193512	0.0197512	0.0415206
	86	3724	SRS1	1			0.98516					0.969504			4059	SRS1	1	0.522555	0.0261145	0.386491	0.28719	0.764553	0.369266	0.296658	0.298491	0.106114	0.389678	0.344711
	87	3725	non-SRS1	0					0.00164929			0.011188			4060	non-SRS1	0	0.00201253	0.00759011	0.00147757	0.00215159	0.0039395	0.0480881	0.00276755	0.0132641	0.00536898	0.00047385	0.00871339
	88	3726	non-SRS1	0							0.55709				4061	non-SRS1	0	0.0188842	0.0118812	0.0146242	0.0370573	0.0841839	0.0108012	0.0123909	0.011998	0.00469134	0.00281666	0.0209329
	89	3727	non-SRS1	0			0.00572009		0.0329244					0.00126274	4062	SRS1	1	0.863738	0.0412954	0.0342724	0.0410121	0.656943	0.142099	0.264266	0.855846	0.257482	0.272616	0.342957
	90	3728	non-SRS1	0	0.292809	0.839688					0.686597				4083	non-SRS1	0	0.000307542	0.000434959	0.00126736	0.000310993	0.00032473	0.000906236	0.000116378	0.000409635	0.000221742	0.000177832	0.00044774
	91	3729	non-SRS1	0					0.00237896				0.00100958	0.00387476	4124	SRS1	1	0.0720748	0.105662	0.00480102	0.00305565	0.0250724	0.0177339	0.00999557	0.00310882	0.131149	0.00371598	0.0376369
	92	3732	non-SRS1	0			0.0998801		0.0826731						4125	SRS1	1	0.99935	0.99959	0.999445	0.999623	0.999967	0.999237	0.999566	0.99906	0.999634	0.999468	0.999494
	93	3733	non-SRS1	0							0.143248				4147	SRS1	1	0.94694	0.995373	0.994516	0.999211	0.986718	0.992808	0.996434	0.874775	0.962405	0.998747	0.974793
	94	3741	non-SRS1	0			0.0147593						0.0453546	0.0207443	4186	non-SRS1	0	0.0282507	0.00405193	0.00672592	0.00239192	0.00286762	0.00496332	0.00212747	0.00071722	0.00382186	0.00304615	0.00589641
	95	3742	non-SRS1	0	0.00116208		0.00332515	0.000855317			0.0140957				4201	SRS1	1	0.0219709	0.00462594	0.000840959	0.00219456	0.121903	0.0110424	0.0982575	0.02012	0.0089782	0.00238853	0.0292322
	96	3743	non-SRS1	0							0.000351575				4202	non-SRS1	0	0.00332979	0.00656529	0.000273798	0.00111241	0.011985	0.000512615	0.000578898	0.00049388	0.000434968	0.000461822	0.00257485
	97	3745	non-SRS1	0		0.00061384				0.000420213				0.000783923	4203	non-SRS1	0	0.000236604	0.000476273	0.00631748	0.000585419	0.00180452	0.00106519	0.000404576	0.00618128	0.000237009	0.000238425	0.00175468
	98	3746	non-SRS1	0						0.0121717					4227	non-SRS1	0	0.00728598	0.000869914	0.0182773	0.013929	0.00146234	0.00675496	0.00130593	0.00169219	0.00397323	0.000469222	0.005602
	99	3753	SRS1	1									0.989847	0.999014	4228	non-SRS1	0	0.00283759	0.000790703	0.039283	0.025012	0.00388143	0.0271949	0.00282957	0.00126303	0.010534	0.0150716	0.0128698
	100	3754	SRS1	1											4240	non-SRS1	0	0.69384	0.626602	0.399978	0.514362	0.674061	0.638049	0.584645	0.638558	0.112918	0.148097	0.503111
	101	3755	non-SRS1	0										0.935355	4260	non-SRS1	0	0.0299827	0.000524951	0.00177577	0.00591299	0.00752054	0.00645541	0.000608661	0.0028834	0.000579601	0.00228219	0.00585262
	102	3762	SRS1	1	0.0680977										4267	non-SRS1	0	0.00323624	0.0116706	0.0020909	0.00218504	0.0020234	0.00435657	0.0427422	0.0033995	0.0214396	0.0030737	0.00962178
	103	3772	non-SRS1	0					0.0361539			0.00272942			4276	SRS1	1	0.942425	0.921252	0.827782	0.855123	0.0320856	0.211784	0.83577	0.557272	0.457414	0.322165	0.596307
	104	3773	non-SRS1	0							0.00458406	0.00679279			4277	SRS1	1	0.728656	0.993299	0.716015	0.962473	0.481396	0.459923	0.952533	0.956849	0.729759	0.820945	0.780185
	105	3774	non-SRS1	0	0.336329										4286	SRS1	1	0.999359	0.999758	0.999399	0.997503	0.999622	0.999556	0.960259	0.99861	0.998772	0.999809	0.995265
	106	3775	SRS1	1										0.71075	4287	non-SRS1	0	0.518673	0.792083	0.321477	0.089842	0.197459	0.0560516	0.470419	0.164306	0.236351	0.260521	0.310718
	107	3776	non-SRS1	0	0.000476759						0.000222313				4319	non-SRS1	0	0.223442	0.342282	0.805585	0.184873	0.911237	0.0466992	0.481822	0.161683	0.250651	0.745039	0.415331
	108	3780	non-SRS1	0		0.00396488									4320	non-SRS1	0	0.47355	0.864158	0.954363	0.101947	0.917801	0.13574	0.850781	0.496346	0.137854	0.286828	0.521937
	109	3781	non-SRS1	0	0.086789	0.00621504				0.0427935		0.0085824			4321	non-SRS1	0	0.0840585	0.0528969	0.0181527	0.00278832	0.0171299	0.0248256	0.0550428	0.0225965	0.0121803	0.0299656	0.0319637
	110	3783	SRS1	1				0.0296429				0.018032			4325	SRS1	1	0.987405	0.9895	0.991528	0.616666	0.963187	0.985587	0.977985	0.973759	0.997109	0.981069	0.94638
	111	3786	non-SRS1	0					0.30444	0.602479	0.201222				4335	SRS1	1	0.960854	0.843134	0.977227	0.997456	0.98166	0.984605	0.960995	0.996328	0.974758	0.995879	0.96729
	112	3788	SRS1	1		0.30352									4336	non-SRS1	0	0.00741673	0.0035527	0.00782012	0.00229006	0.000297511	0.000899817	0.0125556	0.00399188	0.00104437	0.013564	0.00534328
	113	3790	SRS1	1					0.999394						4340	SRS1	1	0.992851	0.988345	0.994831	0.98709	0.978793	0.991211	0.994172	0.990047	0.990626	0.993341	0.990131
	114	3796	non-SRS1	0		0.0148107							0.0569594		4341	SRS1	1	0.0168312	0.00344337	0.0018831	0.00117787	0.0394632	0.00172743	0.0084948	0.00126822	0.037129	0.119422	0.023084
	115	3813	non-SRS1	0		0.571442	0.359724		0.0500988		0.325158	0.0352162	0.321201		4343	non-SRS1	0	0.0310893	0.0318254	0.0010329	0.00133802	0.00355485	0.0157418	0.00138622	0.0218919	0.0235155	0.00666742	0.0138043
	116	3823	non-SRS1	0		0.106318		0.0121431							4344	non-SRS1	0	0.993832	0.871905	0.997862	0.97213	0.881651	0.914656	0.984624	0.974562	0.991117	0.983557	0.95659
	117	3824	non-SRS1	0		0.118349					0.975905				4345	SRS1	1	0.999628	0.996235	0.999752	0.999656	0.980326	0.99534	0.999762	0.994332	0.999634	0.999257	0.996392
	118	3827	SRS1	1		0.215938	0.414023					0.441394			4351	SRS1	1	0.0453044	0.0386211	0.30018	0.147645	0.0183246	0.204127	0.00959663	0.0139607	0.00335032	0.0180045	0.0799115
	119	3829	non-SRS1	0					0.38093	0.00306898					4354	SRS1	1	0.163475	0.305531	0.90007	0.324266	0.0609246	0.0466958	0.0600561	0.0387113	0.279158	0.0416366	0.222052
	120	3831	non-SRS1	0											4364	non-SRS1	0	0.00390708	0.00111282	0.00618502	0.000605225	0.0018864	0.000704393	0.00286912	0.00203476	0.00325142	0.328834	0.035139
	121	3833	SRS1	1			0.311829					0.201247			4365	non-SRS1	0	0.384536	0.925044	0.59623	0.893703	0.026184	0.233792	0.278605	0.524344	0.116412	0.133271	0.411212
	122	3838	non-SRS1	0						0.351262					4366	non-SRS1	0	0.101151	0.490606	0.0562682	0.0811003	0.00745604	0.113375	0.0344853	0.0109346	0.0756456	0.0068805	0.0977903
	123	3851	SRS1	1										0.0451557	4379	non-SRS1	0	0.00122828	0.00452205	0.00897171	0.00319432	0.0120444	0.0125071	0.0057517	0.00299961	0.00928359	0.00464271	0.00651455
	124	3867	non-SRS1	0			0.59092						0.129209		4383	non-SRS1	0	0.0479089	0.00184432	0.0243471	0.00921243	0.0162782	0.0698237	0.00959094	0.00200984	0.000969345	0.00734845	0.0189333
	125	3868	non-SRS1	0	0.23761						0.145485				4392	non-SRS1	0	0.00796436	0.0250811	0.0213947	0.00639684	0.0013044	0.0226871	0.0058856	0.0520004	0.000740546	0.014487	0.0157942
	126	3881	non-SRS1	0		0.00366389	0.0265072					0.00122658			4399	SRS1	1	0.997648	0.99819	0.999097	0.909729	0.976349	0.983259	0.99368	0.998727	0.987938	0.997965	0.984258
	127	3883	SRS1	1										0.70774	4401	non-SRS1	0	0.0231966	0.19532	0.0311822	0.151424	0.349309	0.0319327	0.0417459	0.0486199	0.0556788	0.479239	0.140765
	128	3886	non-SRS1	0	0.169702										4402	non-SRS1	0	0.0177762	0.0224989	0.0339895	0.064678	0.159197	0.170928	0.0408111	0.283875	0.0391712	0.102518	0.0935442
	129	3887	non-SRS1	0					0.0165016				0.0339071		4405	SRS1	1	0.993035	0.997236	0.996663	0.990324	0.997565	0.997841	0.998377	0.996936	0.997066	0.999008	0.996405
	130	3890	SRS1	1					0.00153949			0.0028484			4406	SRS1	1	0.426377	0.621106	0.499155	0.96333	0.286497	0.493127	0.486215	0.858801	0.539796	0.546492	0.57209
	131	3896	non-SRS1	0		0.113782	0.0131056		0.0851845	0.0118136					4419	SRS1	1	0.0866452	0.623729	0.121943	0.186961	0.488554	0.056791	0.137842	0.101822	0.0517344	0.0193013	0.187532
	132	3897	SRS1	1		0.913583			0.878404	0.778461					4427	non-SRS1	0	0.502365	0.0143758	0.191897	0.0611928	0.052304	0.232351	0.141787	0.0930302	0.0263602	0.0368607	0.135252
	133	3899	non-SRS1	0	0.00110997	0.000613738								0.0455755	4428	non-SRS1	0	0.000142341	0.000558983	0.000313666	0.00123122	0.00288766	0.000555358	0.000100259	0.000817046	0.000231905	0.000629079	0.000746752
	134	3900	non-SRS1	0			0.00445315								4430	SRS1	1	0.575757	0.400942	0.911295	0.466029	0.427172	0.688804	0.517837	0.688121	0.524037	0.833468	0.603346
	135	3902	SRS1	1										0.964236	4432	SRS1	1	0.00958892	0.00838192	0.000600301	0.00732391	0.00344084	0.118789	0.00186339	0.00948601	0.0122087	0.0347336	0.0206417
	136	3903	SRS1	1	0.942199							0.984132			4433	SRS1	1	0.675825	0.523804	0.969645	0.736547	0.937805	0.926031	0.607594	0.992601	0.947344	0.944443	0.826164
	137	3904	non-SRS1	0											4450	SRS1	1	0.872286	0.759947	0.844649	0.503966	0.916721	0.799029	0.733748	0.12748	0.88788	0.0548515	0.650056
	138	3908	SRS1	1			0.00526337				0.0111332			0.0215531	4463	non-SRS1	0	0.00237656	0.006934	0.0235448	0.0302287	0.244018	0.106462	0.00695069	0.00417184	0.029519	0.03661	0.0490816
	139	3909	non-SRS1	0											4472	non-SRS1	0	0.00237098	0.00294935	0.00975956	0.0022042	0.018715	0.0172408	0.00497777	0.0022955	0.00150662	0.00956847	0.00715883
	140	3910	SRS1	1			0.00812998	0.0186074	0.0557516	0.0231903			0.169718		4501	non-SRS1	0	0.00141211	0.00240643	0.00048158	0.00573023	0.00142087	0.000518912	0.000132151	0.000988453	0.000146892	0.000623576	0.00138612
	141	3914	non-SRS1	0	0.00877589			0.00093444			0.00695568				4505	non-SRS1	0	0.000834209	0.00963669	0.000943718	0.000260411	0.00337892	0.000218247	0.000153555	0.00430612	0.00593965	0.00322556	0.00288971
	142	3915	non-SRS1	0				0.0188172			0.00323388	0.102211			4508	SRS1	1	0.995423	0.91578	0.997101	0.998391	0.970619	0.959677	0.991751	0.9339	0.987456	0.994736	0.974483
	143	3920	non-SRS1	0											4509	SRS1	1	0.99782	0.993943	0.993029	0.989731	0.999498	0.998762	0.981167	0.999509	0.996932	0.995655	0.994605
	144	3922	non-SRS1	0	0.00121964					0.000944879					4515	non-SRS1	0	0.0439959	0.958388	0.858905	0.952051	0.96613	0.685899	0.912139	0.80255	0.124411	0.765087	0.706956
	145	3925	non-SRS1	0	0.00861281				0.364751						4516	non-SRS1	0	0.971159	0.843195	0.862993	0.964819	0.31718	0.356196	0.778319	0.531087	0.840831	0.809855	0.727563
	146	3927	non-SRS1	0			0.097254								4517	non-SRS1	0	0.000353485	0.00115255	0.00381325	0.000781563	0.000413096	0.00218013	0.00309041	0.00092018	0.00360061	0.000582215	0.00168875
	147	3928	non-SRS1	0			0.0227501								4543	non-SRS1	0	0.00768439	0.00105783	0.00330568	0.0368913	0.00101698	0.00287295	0.0079056	0.00140281	0.000856728	0.000197364	0.00631916
	148	3930	SRS1	1			0.947195			0.178724					4553	SRS1	1	0.991118	0.914155	0.992266	0.978543	0.984609	0.992512	0.988745	0.98466	0.996123	0.976351	0.979908
	149	3931	non-SRS1	0	0.591354								0.537467		4554	SRS1	1	0.00566927	0.00475177	0.151885	0.0557742	0.00758169	0.0046265	0.00685708	0.0178836	0.0104227	0.0272277	0.029268
	150	3937	non-SRS1	0	0.0125408								0.00149729		4555	SRS1	1	0.975822	0.950821	0.971947	0.997456	0.989767	0.994161	0.986904	0.994007	0.985842	0.99815	0.984488
	151	3938	non-SRS1	0											4556	SRS1	1	0.834415	0.739845	0.470247	0.984602	0.987159	0.942715	0.956633	0.943162	0.985243	0.970571	0.881459
	152	3939	SRS1	1			0.196223								4557	non-SRS1	0	0.000658081	0.00284384	0.0127195	0.00759197	0.00279808	0.0214802	0.000339223	0.000263367	0.00110418	0.00254237	0.00523408
	153	3940	SRS1	1			0.969604					0.997055			4558	non-SRS1	0	0.0011843	0.000505131	0.00311815	0.00766375	0.00111624	0.042769	0.00147539	0.0002484	0.000365663	0.00170435	0.00601504
	154	3946	non-SRS1	0							0.910018				4559	SRS1	1	0.0421773	0.188231	0.00671541	0.0348313	0.101607	0.0053436	0.0277883	0.000509171	0.0575749	0.086653	0.055143
	155	3947	non-SRS1	0			0.975826						0.464938	0.882552	4560	SRS1	1	0.991098	0.983342	0.977744	0.997701	0.995997	0.809315	0.995356	0.944728	0.995064	0.948749	0.963909
	156	3948	SRS1	1			0.966251	0.861733		0.990862	0.975119		0.979743		4561	SRS1	1	0.994576	0.993703	0.998512	0.99208	0.986875	0.986468	0.114387	0.997306	0.992781	0.963984	0.902067
	157	3949	SRS1	1					0.2099						4564	non-SRS1	0	0.0412289	0.163759	0.0883262	0.0391907	0.0026979	0.00460975	0.0238726	0.00331314	0.00546404	0.0114992	0.0383961
	158	3955	non-SRS1	0						0.00263192					4565	non-SRS1	0	0.0924276	0.136413	0.0649816	0.21099	0.00772302	0.0485216	0.110509	0.00181919	0.00790422	0.0051725	0.0686461
	159	3956	non-SRS1	0		0.553249		0.357352							4566	non-SRS1	0	0.0206538	0.00170762	0.000854098	0.0157082	0.00164201	0.00310409	0.00121068	0.00111509	0.0103035	0.0118836	0.00681827
	160	3957	non-SRS1	0						0.0139383			0.305144		4571	non-SRS1	0	0.00139814	0.00296276	0.00350779	0.000242734	0.000562826	0.00130192	0.000629468	0.000517438	0.00451478	0.00485858	0.00204964
	161	3958	non-SRS1	0											4572	non-SRS1	0	0.00570714	0.0180757	0.162909	0.00298652	0.0029893	0.0087566	0.0491485	0.00868018	0.00478815	0.00376794	0.0267809
	162	3965	non-SRS1	0					0.920448			0.865647			4597	non-SRS1	0	0.570212	0.0612726	0.293072	0.136863	0.370711	0.328331	0.399973	0.886202	0.353241	0.211142	0.361102
	163	3966	SRS1	1			0.0118032	0.051001				0.00788278	0.099622		4612	SRS1	1	0.984451	0.974786	0.852001	0.938491	0.985959	0.667589	0.994153	0.985399	0.959495	0.904831	0.924716
	164	3967	non-SRS1	0										0.00192227	4619	non-SRS1	0	0.799704	0.312894	0.587608	0.988356	0.896748	0.120023	0.604807	0.550383	0.895131	0.786852	0.654251
	165	3972	SRS1	1				0.140093							4624	non-SRS1	0	0.239078	0.0377227	0.480806	0.184041	0.0353385	0.21744	0.205618	0.159563	0.778217	0.537455	0.287528
	166	3974	non-SRS1	0					0.00438246						4636	SRS1	1	0.892991	0.926958	0.957594	0.563957	0.50751	0.508242	0.153028	0.884288	0.720486	0.650215	0.676527
	167	3980	non-SRS1	0						0.00665365		0.0217533			4637	SRS1	1	0.997879	0.99728	0.997473	0.997923	0.953619	0.964305	0.963618	0.963541	0.91271	0.961955	0.971031
	168	3981	non-SRS1	0							0.342151				4639	non-SRS1	0	0.000140137	0.000469068	0.000104594	0.000416272	0.00351306	0.00123374	7,70E+01	0.00130433	0.000333938	0.000721333	0.000831349
	169	3994	non-SRS1	0								0.0130998	0.00878221	0.00790088	4640	non-SRS1	0	0.00301624	0.000957597	0.000101311	0.000152855	0.000190841	0.00358501	0.000253763	0.000811562	0.00122094	0.00141337	0.00117035
	170	3995	non-SRS1	0				0.393909		0.00427862					4641	non-SRS1	0	0.00676643	0.0548943	0.0051418	0.00888174	0.00176842	0.00543223	0.00186829	0.00064389	0.00173352	0.00162651	0.00887571
	171	3998	SRS1	1					0.766247						4642	non-SRS1	0	0.0002773	0.000767173	0.0018154	0.00108368	0.000694316	0.00343152	0.000716491	0.000229824	0.0016007	0.00379228	0.00144087
	172	3999	SRS1	1	0.858868	0.129875	0.200928			0.0726328					4646	non-SRS1	0	0.000677956	0.00228983	0.00225798	0.000742222	0.000561583	0.00640789	0.000577282	0.0640193	0.00115999	0.000575137	0.00792691
	173	4001	non-SRS1	0					0.00723373					0.0664864	4652	non-SRS1	0	0.00169333	0.000251159	0.000570302	0.000109397	0.00274261	0.0336268	0.00188128	0.000567096	0.000171516	0.00027342	0.00418869
	174	4009	non-SRS1	0	0.00256016								0.00128912		4662	non-SRS1	0	0.166996	0.080782	0.102306	0.0406035	0.0864105	0.0155549	0.0311548	0.11088	0.0527455	0.00962708	0.0697061
	175	4018	non-SRS1	0											4667	non-SRS1	0	0.00104458	6,48E+01	0.00161433	0.00230055	0.00113484	0.000683777	0.000195271	0.00221581	0.000550045	0.000246872	0.00100508
	176	4020	non-SRS1	0				0.087065							4676	non-SRS1	0	0.000372508	0.000573472	0.000999585	0.00163487	0.00505384	0.00237384	0.000812301	0.00192252	0.00270258	0.00152675	0.00179723
	177	4021	non-SRS1	0						0.0177053			0.0278278		4677	SRS1	1	0.0444788	0.331079	0.00592524	0.100324	0.660308	0.245854	0.120553	0.033498	0.026842	0.109574	0.167844
	178	4022	non-SRS1	0	0.154453			0.0576967			0.102689	0.0779119			4678	non-SRS1	0	0.0252431	0.201778	0.061906	0.225397	0.0436492	0.215185	0.220878	0.284026	0.064734	0.0304056	0.13732
	179	4026	SRS1	1				0.97845							4687	SRS1	1	0.208542	0.152484	0.0245146	0.0260248	0.636105	0.141496	0.138301	0.174732	0.151822	0.0914047	0.174543
	180	4034	non-SRS1	0				0.100618		0.157509					4693	non-SRS1	0	0.0397899	0.0475842	0.0735219	0.0177213	0.539463	0.12259	0.645705	0.362724	0.381346	0.937507	0.316795
	181	4035	non-SRS1	0			0.0052611				0.00359597				4694	SRS1	1	0.999222	0.997754	0.994289	0.998447	0.999391	0.999407	0.979454	0.998993	0.994206	0.99946	0.996062
	182	4036	SRS1	1				0.00505954	0.000455963						4701	non-SRS1	0	0.00522681	0.00532335	0.0400207	0.00760175	0.0270272	0.0217141	0.123562	0.0504913	0.0308636	0.130298	0.0442129
	183	4039	non-SRS1	0					0.0966695						4715	SRS1	1	0.325685	0.226087	0.107099	0.844751	0.896752	0.391018	0.792641	0.517028	0.278551	0.37462	0.475423
	184	4049	non-SRS1	0	0.988951		0.94978				0.960142	0.959032	0.993505		4718	SRS1	1	0.582197	0.257554	0.917083	0.13834	0.028582	0.192672	0.441528	0.141045	0.155683	0.407938	0.326262
	185	4056	non-SRS1	0			0.000933233				0.000713038	0.00116518			4747	SRS1	1	0.995696	0.991867	0.994755	0.995853	0.997291	0.992398	0.983117	0.994662	0.997017	0.959091	0.990175
	186	4065	non-SRS1	0			0.688093		0.0524347		0.0241486			0.00809383	4788	SRS1	1	0.792284	0.955364	0.934715	0.949209	0.849307	0.384287	0.152711	0.6045	0.655826	0.956345	0.723455
	187	4067	SRS1	1						0.983808	0.998742				4795	SRS1	1	0.925057	0.913381	0.333162	0.797401	0.884359	0.705686	0.626769	0.975134	0.145343	0.403681	0.670997
	188	4068	SRS1	1						0.995047		0.997694			4796	non-SRS1	0	0.00106189	0.000395466	0.000420344	0.00189572	0.00207277	0.000552964	0.00051001	0.00350263	0.00305404	0.000825432	0.00142913
	189	4069	non-SRS1	0		0.0212715			0.0379639	0.0228275					4797	non-SRS1	0	0.00555906	0.110349	0.0201916	0.0180851	0.00549094	0.0423644	0.0569654	0.0424254	0.00443977	0.00562202	0.0311493
	190	4070	SRS1	1									0.012559	0.166048	4807	non-SRS1	0	0.0534896	0.0770783	0.00572379	0.0244178	0.00944777	0.0143145	0.00719455	0.0162705	0.00493052	0.00454063	0.0217408
	191	4072	non-SRS1	0	0.437171						0.0276636				4809	SRS1	1	0.780966	0.477283	0.350102	0.360168	0.835951	0.701455	0.711047	0.682231	0.548062	0.851344	0.629861
	192	4077	non-SRS1	0	0.0246167										4818	non-SRS1	0	0.0118547	0.00686681	0.00278485	0.00566103	0.00594539	0.00433948	0.00145174	0.0134347	0.00573604	0.0368406	0.00949153
	193	4078	non-SRS1	0		0.188063					0.364301			0.13341	4829	non-SRS1	0	0.502814	0.604162	0.516075	0.247143	0.073724	0.274249	0.0118943	0.327114	0.470427	0.863333	0.389093
	194	4079	non-SRS1	0	0.00689884						0.00401413	0.00324507			4838	non-SRS1	0	0.0207455	0.079811	0.00210078	0.0426405	0.000893818	0.00432442	0.00410976	0.00867596	0.00210212	0.00124605	0.016665
	195	4081	non-SRS1	0	0.719491				0.0923021			0.136358			4840	non-SRS1	0	0.902716	0.783028	0.886723	0.133004	0.994119	0.581678	0.304592	0.82872	0.804484	0.958189	0.717725
	196	4086	non-SRS1	0			0.00313392								4869	SRS1	1	0.999368	0.987424	0.995794	0.990846	0.998018	0.994285	0.934195	0.995687	0.993247	0.99716	0.988602
	197	4087	non-SRS1	0									0.65837		4884	SRS1	1	0.0281974	0.0905089	0.0543391	0.671392	0.391005	0.448883	0.571279	0.108625	0.427987	0.883636	0.367585
	198	4089	non-SRS1	0											4886	non-SRS1	0	0.00588901	0.0198938	0.00212479	0.00521329	0.0407641	0.00310488	0.017225	0.00260627	0.00415233	0.0071055	0.0108079
	199	4096	non-SRS1	0				0.00291598		0.0528954					4913	non-SRS1	0	0.0530999	0.073652	0.00618853	0.00397266	0.0523511	0.0191239	0.0816421	0.0238274	0.0170966	0.172856	0.0503811
	200	4097	non-SRS1	0		0.00897717						0.424027	0.498983		4914	SRS1	1	0.772677	0.267031	0.0649372	0.97252	0.803081	0.297253	0.309655	0.886918	0.173825	0.777365	0.532526
	201	4119	SRS1	1					0.00376822					0.0347465	4919	SRS1	1	0.960773	0.133357	0.181281	0.187669	0.485192	0.633838	0.64335	0.83789	0.153018	0.932862	0.514923
	202	4126	non-SRS1	0			0.174895					0.00327155		0.0884272	4926	non-SRS1	0	0.0156241	0.0202751	0.00368548	0.000178693	0.00233541	0.00364865	0.000908359	0.00138612	0.00169966	0.0004215	0.00501631
	203	4127	non-SRS1	0			0.107291								4927	non-SRS1	0	0.000646691	0.000495257	0.000366487	7,67E+01	0.00126089	0.00206462	0.000316343	0.000714833	0.00397764	0.000184602	0.0010104
	204	4129	SRS1	1								0.99636			4928	non-SRS1	0	0.00903167	0.000493741	0.000806219	0.00275847	0.00751014	0.00112985	0.000138184	0.00262782	0.00289181	0.00594728	0.00333352
	205	4130	non-SRS1	0											4929	SRS1	1	0.962702	0.93481	0.701026	0.491742	0.537483	0.701312	0.846436	0.924158	0.347273	0.941482	0.738842
	206	4132	non-SRS1	0											4937	non-SRS1	0	0.00034166	0.000768225	0.00115166	0.000120128	0.00215852	0.000466104	0.00133638	0.00113407	0.0113785	0.00776942	0.00266247
	207	4135	non-SRS1	0		0.0125844		0.011176							4938	non-SRS1	0	0.000364516	0.00404021	0.000650096	0.0037381	0.00108465	0.00184042	0.00162245	0.00242947	0.00286259	0.00250601	0.00211385
	208	4137	non-SRS1	0							0.00530747	0.00194764			4952	SRS1	1	0.437317	0.142403	0.433856	0.975931	0.352969	0.474148	0.666002	0.98538	0.849324	0.698389	0.601572
	209	4138	SRS1	1	0.313168			0.0982992						0.00509231	4953	SRS1	1	0.991671	0.969219	0.975484	0.943203	0.972167	0.991353	0.915385	0.980047	0.997371	0.946799	0.96827
	210	4150	non-SRS1	0	0.00562862	0.00526243	0.0140789						0.0080084		4955	non-SRS1	0	0.335063	0.0416498	0.0993107	0.792528	0.0631854	0.529312	0.697939	0.666322	0.718491	0.00656738	0.395037
	211	4151	non-SRS1	0		0.0034942				0.0121344			0.00570035	0.127621	4959	SRS1	1	0.793674	0.313792	0.805871	0.866726	0.863445	0.710338	0.464366	0.873877	0.96813	0.323421	0.698364
	212	4152	SRS1	1							0.996386				4960	SRS1	1	0.978826	0.863355	0.977909	0.944218	0.953514	0.92916	0.93207	0.964721	0.985072	0.996366	0.952521
	213	4153	non-SRS1	0					0.0137387		0.00113306				4964	non-SRS1	0	0.00175998	0.0235964	0.00527087	0.00828541	0.00965655	0.00678071	0.360627	0.0135434	0.0241573	0.00830047	0.0461978
	214	4154	non-SRS1	0						0.181215					4965	non-SRS1	0	0.99484	0.861477	0.984306	0.984895	0.964592	0.973304	0.998796	0.972146	0.997639	0.91149	0.964348
	215	4156	non-SRS1	0	0.0189294					0.0136679	0.00121366		0.0409242	0.056555	4966	SRS1	1	0.997625	0.741516	0.731775	0.982136	0.85883	0.949509	0.997502	0.987655	0.756471	0.982366	0.898538
	216	4160	SRS1	1		0.925875		0.532844		0.0450827					4967	SRS1	1	0.575671	0.100161	0.332081	0.434784	0.348598	0.413302	0.672738	0.61448	0.231234	0.513548	0.42366
	217	4161	SRS1	1								0.597232			4973	SRS1	1	0.893924	0.805832	0.950753	0.304705	0.463085	0.792253	0.956268	0.977099	0.746039	0.880545	0.77705
	218	4165	SRS1	1	0.22731					0.3476	0.572659	0.848024			4979	SRS1	1	0.870859	0.0422517	0.479627	0.951835	0.329691	0.671432	0.230123	0.382646	0.183769	0.427196	0.456943
	219	4167	non-SRS1	0	0.0515362		0.00710862	0.00846474							4983	non-SRS1	0	0.0162481	0.00428986	0.0545845	0.37411	0.633331	0.011804	0.295341	0.00784473	0.79215	0.0124254	0.220213
	220	4173	SRS1	1					0.00194361				0.000846199	0.0107285	5008	SRS1	1	0.0374623	0.721611	0.168029	0.301669	0.0263099	0.636665	0.883491	0.418096	0.523334	0.0383566	0.375502
	221	4180	SRS1	1	0.997622										5011	SRS1	1	0.0175571	0.00567845	0.014291	0.0868619	0.0121428	0.00344046	0.00630828	0.0180383	0.195894	0.000692025	0.0360904
	222	4181	SRS1	1			0.999697				0.999293				5012	SRS1	1	0.0114139	0.0582812	0.0338179	0.00637445	0.0215924	0.141311	0.0632597	0.0184603	0.142191	0.102675	0.0599376
	223	4182	SRS1	1	0.532061						0.0241553		0.444731		5013	SRS1	1	0.0708089	0.935509	0.655901	0.307002	0.0363381	0.467497	0.135438	0.107722	0.53765	0.960777	0.421464
	224	4187	non-SRS1	0		0.0292388	0.00928194		0.000743943		0.119103	0.156746			5014	non-SRS1	0	0.0843704	0.00892217	0.0145848	0.0982657	0.123347	0.0440162	0.747644	0.0778259	0.0226099	0.215881	0.143747
	225	4190	SRS1	1						0.971044			0.936649		5018	non-SRS1	0	0.00212789	0.0090631	0.0164179	0.0346982	0.0383413	0.00174208	0.00416503	0.00171695	0.00204644	0.00020145	0.011052
	226	4191	non-SRS1	0					0.00921619						5023	non-SRS1	0	0.0155851	0.00189775	0.00599812	0.000415232	0.00112121	0.0167781	0.002133	0.000353351	0.00856795	0.00291029	0.00557601
	227	4196	SRS1	1		0.986984	0.062318			0.84375		0.960796			5024	non-SRS1	0	0.792679	0.29335	0.173957	0.0391861	0.147813	0.940954	0.934122	0.55224	0.88341	0.983013	0.574072
	228	4208	non-SRS1	0	0.0395761	0.0062692			0.0488316			0.0048195			5025	non-SRS1	0	0.00225161	0.00225836	0.00396012	0.00281738	0.00623627	0.0039124	0.00244906	0.00025156	0.00348461	0.0199429	0.00475642
	229	4212	non-SRS1	0				0.000661202				0.0104363	0.0030737		5030	non-SRS1	0	0.139199	0.394335	0.0756114	0.869162	0.0763091	0.697022	0.150492	0.312822	0.148807	0.221105	0.308486
	230	4213	non-SRS1	0		0.342853					0.156409				5031	non-SRS1	0	0.0513921	0.367224	0.074868	0.0611401	0.0100529	0.180921	0.011377	0.246912	0.0304993	0.00941908	0.104381
	231	4215	non-SRS1	0											5032	SRS1	1	0.964974	0.241995	0.709201	0.551712	0.0761186	0.832241	0.920314	0.934012	0.901675	0.956948	0.708919
	232	4216	non-SRS1	0		0.0236008									5049	SRS1	1	0.00114753	0.00517553	0.00352871	0.0034102	0.00570453	0.00100878	0.012113	0.000432581	0.0128119	0.000937013	0.00462697
	233	4218	non-SRS1	0				0.548729							5059	non-SRS1	0	0.00556983	0.0137454	0.001116	0.000306008	0.0014736	0.00192578	0.000450614	0.00265605	0.0058407	0.0033496	0.00364336
	234	4220	SRS1	1				0.92229		0.979934	0.944128	0.985712			5060	non-SRS1	0	0.00406924	0.178814	0.0010487	0.020189	0.00446471	0.00359601	0.00211143	0.0599538	0.00924162	0.0324445	0.0315933
	235	4229	non-SRS1	0							6,26E+10			0.000248348	5063	SRS1	1	0.987696	0.922871	0.963986	0.910907	0.78985	0.306343	0.557111	0.261396	0.797452	0.941044	0.743866
	236	4230	non-SRS1	0			0.00769784		0.00236157						5066	non-SRS1	0	0.00103456	0.00380866	0.00567985	0.014798	0.00957201	0.0105697	0.00611838	0.000880825	0.0141116	0.00379135	0.00703649
	237	4234	non-SRS1	0											5072	non-SRS1	0	0.0114432	0.000662002	0.264872	0.0133201	0.014182	0.00120243	0.0110867	0.00254252	0.235915	0.184247	0.0739474
	238	4235	non-SRS1	0				0.0041697		0.00108941			0.00165537		5082	non-SRS1	0	0.00246432	0.00454922	0.075542	0.0214007	0.0250108	0.0352582	0.0553491	0.00925038	0.0527968	0.0318968	0.0313518
	239	4236	non-SRS1	0					0.00100841		0.00576301		0.000447155	0.000989816	5093	non-SRS1	0	0.0185991	0.00259669	0.00677025	0.0393453	0.00792618	0.0100234	0.107319	0.0411345	0.00639174	0.0161478	0.0256254
	240	4237	non-SRS1	0											5172	SRS1	1	0.183565	0.680334	0.834399	0.9643	0.189256	0.532423	0.430309	0.471182	0.802605	0.20873	0.52971
	241	4242	non-SRS1	0	0.0395285										5173	non-SRS1	0	0.828129	0.656643	0.974164	0.968276	0.427871	0.842106	0.785438	0.513673	0.402363	0.26953	0.666819
	242	4244	SRS1	1	0.995203		0.995763								5180	non-SRS1	0	0.468934	0.46947	0.396152	0.808366	0.146698	0.542647	0.903239	0.563637	0.428407	0.708422	0.543597
	243	4245	non-SRS1	0											5184	SRS1	1	0.00785031	0.228299	0.433879	0.0865651	0.660485	0.88393	0.862192	0.754884	0.0761006	0.293932	0.428812
	244	4246	SRS1	1		0.0548442									5192	non-SRS1	0	0.0388429	0.0168549	0.0083238	0.00353256	0.0192971	0.00939354	0.00126589	0.00259457	0.00585018	0.00203115	0.0107987
	245	4250	non-SRS1	0				0.0111003	0.328781	0.0323102					5193	non-SRS1	0	0.00179327	0.0032711	0.00197446	0.000765348	0.01755	0.00240266	0.000612047	0.00274436	0.00141393	0.00299258	0.00355197
	246	4254	SRS1	1					0.0620111						5194	non-SRS1	0	0.0388019	0.0759848	0.110978	0.144426	0.162519	0.127314	0.517637	0.165355	0.0858624	0.0525918	0.148147
	247	4256	non-SRS1	0		0.146029						0.335039			5195	non-SRS1	0	0.0164805	0.136084	0.175628	0.0944493	0.0459218	0.0461113	0.066292	0.00160753	0.0163026	0.0117058	0.0610583
	248	4258	non-SRS1	0				0.00314352				0.00688005	0.271389		5196	non-SRS1	0	0.114656	0.114717	0.493199	0.154284	0.267924	0.342813	0.104752	0.0822615	0.226128	0.00591324	0.190665
	249	4261	SRS1	1	0.998944				0.995257				0.999266		5205	SRS1	1	0.0111936	0.507185	0.238811	0.315873	0.592393	0.775372	0.793895	0.0981464	0.71397	0.0320252	0.407886
	250	4262	SRS1	1		0.819757			0.0745416		0.933296				5212	non-SRS1	0	0.468854	0.985119	0.713389	0.976537	0.0762522	0.851972	0.40585	0.860752	0.642854	0.822613	0.680419
	251	4264	non-SRS1	0			0.374048								5218	non-SRS1	0	0.0377744	0.322978	0.658481	0.450282	0.0965596	0.598837	0.649042	0.677034	0.557488	0.316626	0.43651
	252	4268	non-SRS1	0	0.0446876								0.0410354	0.559611	5219	SRS1	1	0.885505	0.972804	0.652444	0.925959	0.6781	0.942713	0.744307	0.539376	0.826606	0.956174	0.812399
	253	4269	SRS1	1											5220	non-SRS1	0	0.00094718	0.00578848	0.038323	0.0116871	0.0182147	0.0135908	0.0122513	0.00206873	0.0057198	0.0179464	0.0126538
	254	4270	non-SRS1	0									0.000699008	0.00292594	5221	non-SRS1	0	0.0316832	0.100117	0.391829	0.239979	0.0970885	0.718297	0.221617	0.0440096	0.0925378	0.0124712	0.194963
	255	4273	SRS1	1					0.441083						5225	SRS1	1	0.94878	0.850692	0.882057	0.545274	0.772048	0.784568	0.925779	0.367167	0.929807	0.910974	0.791715
	256	4275	non-SRS1	0				0.441147	0.705304						5226	non-SRS1	0	0.00664176	0.0144951	0.112792	0.0265816	0.126992	0.437981	0.0136855	0.00666426	0.0909817	0.120263	0.0957078
	257	4281	SRS1	1									0.728248		5227	SRS1	1	0.0355386	0.851766	0.0730049	0.135131	0.0345788	0.175642	0.0814515	0.0689596	0.0281464	0.0580538	0.154227
	258	4282	non-SRS1	0						0.0715004	0.594352				5230	non-SRS1	0	0.107615	0.817901	0.670788	0.719758	0.520047	0.544173	0.764932	0.19677	0.298453	0.893607	0.553404
	259	4288	non-SRS1	0				0.0253117		0.0240722					5233	SRS1	1	0.908736	0.974878	0.895809	0.990922	0.829751	0.826409	0.94072	0.785556	0.915118	0.434962	0.850286
	260	4289	non-SRS1	0	0.000117454				0.000131653				0.0012963		5237	non-SRS1	0	0.0728206	0.9484	0.113081	0.862371	0.786635	0.946121	0.934852	0.696156	0.736041	0.494238	0.659072
	261	4291	SRS1	1										0.999007	5245	SRS1	1	0.144982	0.318403	0.329342	0.349289	0.963928	0.183806	0.695005	0.212908	0.061175	0.479176	0.373801
	262	4292	SRS1	1											5250	SRS1	1	0.107647	0.928651	0.957939	0.537694	0.966802	0.826606	0.948882	0.215417	0.415186	0.928872	0.68337
	263	4309	non-SRS1	0						0.955604		0.994295			5251	non-SRS1	0	0.15481	0.299258	0.225752	0.145587	0.0216755	0.0670157	0.203312	0.0308745	0.0237779	0.0319956	0.120406
	264	4313	SRS1	1		0.721444				0.908827				0.29906	5311	non-SRS1	0	0.244662	0.529351	0.358447	0.180957	0.735069	0.568651	0.809728	0.342895	0.377968	0.653861	0.480159
	265	4315	non-SRS1	0				0.00632347						0.00106286	5312	non-SRS1	0	0.014279	0.012572	0.0348923	0.00866367	0.0200171	0.0510614	0.220083	0.056907	0.22568	0.0212743	0.066543
	266	4316	SRS1	1		0.998954				0.999505	0.996313				5314	SRS1	1	0.756374	0.922674	0.988233	0.747136	0.271822	0.805521	0.473908	0.311957	0.80816	0.354652	0.644044
	267	4322	non-SRS1	0	0.247764		0.00214508			0.00667574					5315	SRS1	1	0.892002	0.975022	0.497269	0.985227	0.187075	0.837633	0.920637	0.901948	0.773892	0.531114	0.750182
	268	4326	non-SRS1	0	0.00250506	0.00253224		0.0079815							5316	SRS1	1	0.997267	0.979229	0.992751	0.9852	0.891236	0.998339	0.955916	0.98243	0.998875	0.982252	0.97635
	269	4327	non-SRS1	0											5331	SRS1	1	0.100254	0.865522	0.0522023	0.674595	0.698602	0.0902408	0.940075	0.64544	0.262439	0.77419	0.510356
	270	4328	non-SRS1	0	0.00587934					0.00975173					5332	non-SRS1	0	0.00374014	0.0010263	0.0198927	0.0239258	0.0389073	0.0309265	0.106509	0.198935	0.261737	0.143382	0.0828982
	271	4329	non-SRS1	0					0.00248851						5358	non-SRS1	0	0.000607186	0.00095881	0.025289	0.203664	0.116364	0.00562039	0.0673088	0.0230085	0.0256761	0.00897819	0.0477474
	272	4337	non-SRS1	0				0.0106527						0.00272628	5359	SRS1	1	0.988283	0.969301	0.987382	0.992976	0.193996	0.970583	0.769357	0.932933	0.982066	0.962735	0.874961
	273	4346	non-SRS1	0	0.00502701	0.0976844		0.246945	0.0857453	0.058591		0.00427925	0.145627		5360	non-SRS1	0	0.000769117	0.00122711	0.00569547	0.00388987	0.000264245	0.00203948	0.0160399	0.000166049	0.00376817	0.0126651	0.00465245
	274	4347	SRS1	1											5361	non-SRS1	0	0.000142499	0.000302062	0.00042809	0.000882252	0.0242501	0.000293194	0.00411948	0.000267985	0.000780878	0.00236821	0.00338348
	275	4353	SRS1	1						0.0139328		0.0449412			5367	SRS1	1	0.656257	0.727462	0.620176	0.898059	0.189301	0.706236	0.0554937	0.168724	0.977206	0.278332	0.527725
	276	4367	non-SRS1	0				0.00386745							5368	SRS1	1	0.0136152	0.045372	0.171013	0.169321	0.0185636	0.0648905	0.001695	0.191043	0.550294	0.0666938	0.12925
	277	4368	non-SRS1	0								0.110526			5371	SRS1	1	0.0269736	0.208572	0.587319	0.37245	0.102043	0.0336184	0.00705249	0.00704116	0.0203311	0.158833	0.152423
	278	4374	non-SRS1	0							0.002615			0.000226922	5372	SRS1	1	0.395478	0.930114	0.766196	0.945251	0.938057	0.689077	0.80182	0.454317	0.958755	0.834801	0.771386
	279	4375	non-SRS1	0	0.012439		0.0140888		0.0432779	0.0380086				0.00431594	5376	non-SRS1	0	0.0123135	0.00408257	0.14049	0.121083	0.0579419	0.0128441	0.0151838	0.00551457	0.101957	0.345851	0.081726
	280	4384	non-SRS1	0						0.00400248					5381	non-SRS1	0	0.0218853	0.00220691	0.00383223	0.00663427	0.00208978	0.0162356	0.000423943	0.000315817	0.000770439	0.00448359	0.00588779
	281	4389	SRS1	1	0.991852	0.994431	0.991799								5388	non-SRS1	0	0.000503394	0.000435531	0.000925001	0.00273396	0.0009797	0.00170796	0.000221914	0.000989222	0.000658922	0.00828887	0.00174445
	282	4390	SRS1	1		0.208591		0.564798							5390	SRS1	1	0.544817	0.936962	0.832067	0.688859	0.705876	0.697902	0.328097	0.304827	0.93571	0.13467	0.610979
	283	4394	non-SRS1	0								0.411772			5391	SRS1	1	0.772087	0.831854	0.990675	0.564284	0.594196	0.975245	0.898427	0.585168	0.585003	0.868393	0.766533
	284	4395	non-SRS1	0		0.0382963			0.0779238	0.185334			0.0206622		5395	non-SRS1	0	0.0104462	0.0121935	0.246649	0.00445677	0.00658466	0.00691771	0.00327592	0.00637332	0.031988	0.0239279	0.0352813
	285	4396	SRS1	1					0.631423					0.969424	5398	non-SRS1	0	0.000636632	0.00430899	0.0366495	0.0120724	0.00917201	0.00131334	0.00103041	0.000816837	0.0152583	0.00017466	0.0081433
	286	4404	non-SRS1	0											5422	non-SRS1	0	0.000274829	0.00039077	0.00231036	0.00212602	0.0107131	0.00215015	0.00619058	0.000482906	0.00325513	0.00105985	0.00289537
	287	4408	SRS1	1					0.952303		0.769314			0.980687	5434	SRS1	1	0.628982	0.433955	0.488265	0.829621	0.977561	0.971036	0.622995	0.937407	0.697149	0.985144	0.757212
	288	4417	SRS1	1								0.892432			5435	non-SRS1	0	0.644962	0.463362	0.671698	0.737175	0.478485	0.293198	0.52497	0.488218	0.723655	0.87268	0.58984
	289	4418	SRS1	1				0.988962	0.998629						5436	non-SRS1	0	0.931617	0.973206	0.878163	0.983982	0.086126	0.60391	0.71939	0.902199	0.996148	0.965765	0.804051
	290	4420	non-SRS1	0	0.858028										5448	non-SRS1	0	0.00121423	0.000444508	0.0160423	0.017978	0.0250639	0.00340977	0.000610163	0.00162346	0.00131277	0.00142606	0.00691252
	291	4425	non-SRS1	0							0.000406321				5466	non-SRS1	0	0.00235423	0.00218181	0.0234459	0.0177229	0.0138294	0.00183107	0.00130267	0.00410983	0.00372815	0.0306795	0.0101185
	292	4426	non-SRS1	0							0.316639				5467	SRS1	1	0.010879	0.0153513	0.035466	0.02596	0.0840302	0.00586082	0.0703473	0.0243313	0.627304	0.0687076	0.0968238
	293	4431	non-SRS1	0		0.0269678	0.00660625					0.389547			5468	SRS1	1	0.0341769	0.010885	0.0191993	0.0131221	0.0360803	0.00396422	0.0031781	0.0117566	0.0364588	0.15108	0.0319901
	294	4434	non-SRS1	0		0.000389248			0.00472846			0.00107633			5473	non-SRS1	0	0.000253824	0.000983983	0.0220131	0.128348	0.065138	0.00882643	0.0022448	0.00576125	0.0192334	0.0561353	0.0308938
	295	4437	non-SRS1	0	0.0015458						0.00115968				5479	non-SRS1	0	0.0244629	0.0106798	0.28885	0.0779624	0.00243686	0.0187104	0.0789382	0.00137955	0.026482	0.02496	0.0554862
	296	4443	non-SRS1	0					0.682824		0.502118	0.826323			5480	non-SRS1	0	0.16044	0.0217382	0.0097939	0.0210785	0.00272796	0.00990434	0.0549871	0.0101216	0.0393987	0.00425432	0.0334445
	297	4444	SRS1	1											5491	non-SRS1	0	0.00480464	0.0363261	0.314153	0.486146	0.0834468	0.114014	0.00286783	0.00695151	0.00952972	0.171485	0.122972
	298	4445	non-SRS1	0					0.0026936				0.000767393		5492	non-SRS1	0	0.0864196	0.231768	0.447038	0.279495	0.0510467	0.0693046	0.0230563	0.0845141	0.358481	0.0131714	0.16443
	299	4446	non-SRS1	0		0.00216006									5493	non-SRS1	0	0.00376211	0.00425735	0.00880541	0.0103519	0.00263196	0.023353	0.000370702	0.000903534	0.000703442	0.0444943	0.00996337
	300	4454	non-SRS1	0	0.930036							0.808227			5496	SRS1	1	0.565931	0.679308	0.893135	0.554926	0.0408973	0.541327	0.0123446	0.253718	0.77723	0.875052	0.519387
	301	4456	non-SRS1	0			0.0580982								5507	SRS1	1	0.989955	0.998384	0.99896	0.999756	0.994081	0.999614	0.977705	0.995585	0.975823	0.996294	0.992616
	302	4470	non-SRS1	0	0.0397409	0.0211828						0.00410297		0.200874	5508	non-SRS1	0	0.0043141	0.0170613	0.0046008	0.0135601	0.00124703	0.0429312	0.00725111	0.00316375	0.000743785	0.0132534	0.0108126
	303	4471	SRS1	1						0.951573	0.769301				5511	non-SRS1	0	0.0154156	0.0104139	0.0631724	0.0222671	0.0651936	0.00145325	0.0742048	0.048199	0.059082	0.0120931	0.0371495
	304	4473	non-SRS1	0						0.00165144	0.000727515			0.0061272	5520	non-SRS1	0	0.461259	0.537883	0.0414197	0.0957338	0.0175532	0.084838	0.890336	0.190811	0.170982	0.0378443	0.252866
	305	4474	non-SRS1	0						0.00352652				0.00113356	5528	non-SRS1	0	0.0231225	0.00577889	0.00586838	0.0604593	0.00746663	0.0140762	0.00489619	0.00860606	0.00744201	0.00643887	0.0144155
	306	4475	SRS1	1	0.49454							0.227457			5530	non-SRS1	0	0.00835916	0.00547496	0.00219628	0.0196526	0.0114015	0.00138515	0.000812831	0.00642271	0.00217214	0.0265796	0.00844569
	307	4476	SRS1	1					0.944014	0.35417					5546	SRS1	1	0.020776	0.184066	0.190722	0.0567097	0.0142735	0.0299131	0.354788	0.0425247	0.115568	0.411905	0.142125
	308	4477	SRS1	1	0.0966775										5547	SRS1	1	0.00308826	0.0585894	0.415145	0.00637543	0.00303965	0.032144	0.0793584	0.0166912	0.0919905	0.0149248	0.0721346
	309	4483	non-SRS1	0						0.0318593	0.014216		0.00641346		5548	non-SRS1	0	0.00198522	0.0176443	0.00577664	0.00372739	0.0101226	0.00217467	0.00257164	0.00529579	0.00463538	0.0215637	0.00754974
	310	4484	SRS1	1		0.97617									5549	non-SRS1	0	0.057891	0.0226039	0.0599852	0.037928	0.00823322	0.0187273	0.0078186	0.0147283	0.0247651	0.0462963	0.0298977
	311	4485	SRS1	1								0.999077	0.999555		5554	SRS1	1	0.725198	0.995597	0.998816	0.995806	0.975218	0.990958	0.996178	0.967379	0.984773	0.979093	0.960902
	312	4489	non-SRS1	0	0.0464754		0.402888			0.0253311					5557	SRS1	1	0.804626	0.130594	0.941052	0.0158736	0.0955783	0.291266	0.945283	0.166893	0.466065	0.829001	0.468623
	313	4490	non-SRS1	0			0.106227	0.00226998							5559	non-SRS1	0	0.00543216	0.0201904	0.0171757	0.0246766	0.017792	0.0217177	0.000260548	0.00690454	0.0022046	0.00235167	0.0118706
	314	4498	non-SRS1	0		0.0253535								0.367446	5560	non-SRS1	0	0.020532	0.0303281	0.00108865	0.017214	0.0108928	0.0277192	0.00422325	0.00769528	0.000360375	0.00583273	0.0125886
	315	4499	non-SRS1	0		0.00155309				0.000717162				0.00357587	5561	non-SRS1	0	0.280149	0.419859	0.00388403	0.0168648	0.00590588	0.0079598	0.00485355	0.00580338	0.00291753	0.14065	0.0888847
	316	4500	SRS1	1						0.880082			0.993452		5577	non-SRS1	0	0.000437677	0.00220457	0.000919984	0.00320788	0.00382368	0.00105514	0.00075093	0.000492644	0.000420333	0.000549677	0.00138625
	317	4504	non-SRS1	0			0.842376					0.995408			5584	SRS1	1	0.990385	0.993828	0.997494	0.998505	0.962308	0.997868	0.977677	0.98891	0.993147	0.99829	0.989841
	318	4510	SRS1	1				0.999184							5616	non-SRS1	0	0.0188878	0.0164958	0.00806101	0.00352214	0.00520533	0.01128	0.0062848	0.000817836	0.00484346	0.00357944	0.00789776
	319	4511	non-SRS1	0				0.108147							5618	SRS1	1	0.995283	0.999224	0.998488	0.997552	0.997731	0.998722	0.994315	0.999181	0.997884	0.997102	0.997548
	320	4512	SRS1	1				0.797666		0.979903					5619	non-SRS1	0	0.00462029	0.00350967	0.00708806	0.0447656	0.234606	0.161629	0.0361329	0.57498	0.113529	0.217104	0.139796
	321	4527	SRS1	1					0.164758						5620	non-SRS1	0	0.036883	0.219617	0.0557896	0.265732	0.0429623	0.565041	0.345771	0.3259	0.0210447	0.154076	0.203282
	322	4530	SRS1	1	0.975182	0.880146									5634	non-SRS1	0	0.572519	0.631891	0.481032	0.0649267	0.016874	0.0149991	0.0468977	0.177929	0.879676	0.362262	0.324901
	323	4533	non-SRS1	0							0.00058432				5635	non-SRS1	0	0.917366	0.994987	0.995057	0.870704	0.801464	0.921121	0.973667	0.878341	0.961265	0.961015	0.927499
	324	4542	SRS1	1				0.692492						0.697108	5653	non-SRS1	0	0.230999	0.018665	0.00170929	0.0352642	0.160093	0.0277245	0.145106	0.125015	0.113416	0.135037	0.0993029
	325	4544	SRS1	1					0.0542909	0.0944431	0.0714397				5664	SRS1	1	0.999882	0.999028	0.999511	0.999679	0.999491	0.995303	0.999793	0.999668	0.999705	0.999605	0.999166
	326	4562	SRS1	1	0.00306837						0.0274485	0.00164459		0.00951654	5679	non-SRS1	0	0.00449166	0.0652453	0.00303004	0.00324047	0.00206993	0.00292676	0.00949582	0.00151045	0.0112354	0.00187476	0.0105121
	327	4563	non-SRS1	0						0.00419697				0.00134936	5680	non-SRS1	0	0.011605	0.00279661	0.0522577	0.0146002	0.00424633	0.032674	0.0354706	0.0128676	0.0043817	0.00588959	0.0176789
	328	4567	non-SRS1	0		0.00359615		0.000522176				0.000617332	0.00194623	0.000230487	5682	SRS1	1	0.97469	0.993299	0.976078	0.967101	0.662726	0.975129	0.877711	0.959972	0.992067	0.951873	0.933065
	329	4568	non-SRS1	0		0.0333479		0.404429		0.0516185	0.0830784				5683	non-SRS1	0	0.0474862	0.541967	0.573641	0.32142	0.00821139	0.051525	0.0149374	0.75501	0.07792	0.608033	0.300015
	330	4569	non-SRS1	0									0.000278522		5684	non-SRS1	0	0.313469	0.0690773	0.168669	0.218547	0.0413222	0.0341796	0.819118	0.286521	0.295408	0.682278	0.292859
	331	4570	non-SRS1	0			0.143571								5692	SRS1	1	0.03398	0.00499569	0.0322273	0.00924117	0.00816194	0.015681	0.0123328	0.0277147	0.00108589	0.0303481	0.0175769
	332	4579	SRS1	1			0.977155				0.993848		0.896866		5693	SRS1	1	0.977573	0.476011	0.340072	0.706997	0.180525	0.16998	0.518539	0.769544	0.785774	0.841071	0.576609
	333	4581	SRS1	1		0.009159			0.114756						5699	SRS1	1	0.181498	0.523596	0.866227	0.883567	0.0455328	0.286245	0.630752	0.388022	0.468278	0.760847	0.503456
	334	4582	non-SRS1	0								0.00418463		0.00084937	5720	non-SRS1	0	0.0057113	0.0797525	0.00542224	0.00277306	0.0865756	0.00362471	0.182774	0.00962539	0.00246481	0.0148119	0.0393536
	335	4583	SRS1	1	0.853972			0.839216				0.826553		0.417261	5721	non-SRS1	0	0.000725829	0.00128683	0.000646265	0.00265724	0.000958456	0.00535585	0.0035854	0.0027729	0.00605155	0.000431458	0.00244718
	336	4584	SRS1	1		0.0326834		0.110724				0.0766938	0.015491		5722	non-SRS1	0	0.0050872	0.00496614	0.0105191	0.00255037	0.027155	0.00147825	0.0143219	0.00984172	0.00229619	0.00868324	0.00868991
	337	4585	SRS1	1				0.551201	0.727012						5742	non-SRS1	0	0.0227341	0.00224405	0.00917703	0.00173444	0.00340069	0.000613786	0.00015414	0.000793838	0.00243706	0.000114124	0.00434032
	338	4586	SRS1	1		0.995379								0.862732	5745	non-SRS1	0	0.0548518	0.156889	0.108653	0.595033	0.00406966	0.0138937	0.00734808	0.0280436	0.0378999	0.00357119	0.101025
	339	4587	SRS1	1	0.390375						0.0246365	0.0559027			5749	non-SRS1	0	0.00133729	0.000435868	0.000859789	0.000354744	0.000516187	0.000319124	0.00115963	0.000283653	0.000534608	0.00114474	0.000694564
	340	4588	SRS1	1	0.840593			0.314213		0.373112					5750	non-SRS1	0	0.602151	0.41376	0.195607	0.248828	0.00338779	0.264603	0.462918	0.446325	0.442232	0.219027	0.329884
	341	4589	non-SRS1	0						0.981574			0.825627		5751	non-SRS1	0	0.000657118	0.00120334	0.00147923	0.00204965	0.000795652	0.0014528	0.000178763	0.00248932	0.00681808	0.0134773	0.00306012
	342	4590	SRS1	1			0.894147								5755	SRS1	1	0.984099	0.979902	0.96865	0.938873	0.925385	0.978596	0.98078	0.939832	0.996246	0.986647	0.967901
	343	4591	SRS1	1											5759	non-SRS1	0	0.969727	0.770012	0.739412	0.128404	0.885397	0.294565	0.865769	0.983323	0.951364	0.977754	0.756573
	344	4593	non-SRS1	0											5761	SRS1	1	0.99794	0.959055	0.985501	0.99048	0.685246	0.991145	0.951902	0.990659	0.983801	0.980057	0.951578
	345	4596	SRS1	1					0.998646				0.990861	0.99153	5773	non-SRS1	0	0.00408168	0.0860255	0.557882	0.114686	0.0602215	0.0244777	0.0549464	0.222195	0.0118357	0.0917109	0.122806
	346	4600	non-SRS1	0	0.0952443				0.037843						5782	SRS1	1	0.176204	0.909646	0.771543	0.671262	0.742433	0.897776	0.132708	0.932056	0.892471	0.290049	0.641615
	347	4601	SRS1	1						0.0504223					5786	non-SRS1	0	0.771273	0.512211	0.936318	0.456365	0.773115	0.285274	0.0680854	0.949865	0.849948	0.917083	0.651954
	348	4605	SRS1	1	0.896957										5789	non-SRS1	0	0.00782355	0.0029119	0.00130573	0.0156839	0.00226357	0.00495324	0.00197506	0.00263929	0.00247656	0.00109358	0.00431264
	349	4616	non-SRS1	0				0.243914							5795	non-SRS1	0	0.0677931	0.0183273	0.391353	0.236238	0.00103926	0.0125859	0.0174925	0.00654254	0.0159212	0.0256924	0.0792985
	350	4617	SRS1	1										0.643185	5797	non-SRS1	0	0.00264911	0.00227555	0.0058215	0.00196881	0.129568	0.114798	0.00659265	0.00377229	0.00959408	0.0241971	0.0301237
	351	4618	non-SRS1	0			0.98733		0.38075			0.338402		0.275708	5799	SRS1	1	0.997149	0.996003	0.997266	0.977412	0.984661	0.997792	0.993691	0.994592	0.997481	0.999023	0.993507
	352	4620	non-SRS1	0						0.0144092					5801	SRS1	1	0.765923	0.306096	0.904647	0.206745	0.723804	0.774014	0.492362	0.96534	0.476307	0.759214	0.637445
	353	4621	SRS1	1			0.979557			0.914725					5805	non-SRS1	0	0.0127106	0.156774	0.0974651	0.00706223	0.6637	0.383179	0.183715	0.0254805	0.0116589	0.300644	0.184239
	354	4628	non-SRS1	0				0.000230855					0.000399775		5841	non-SRS1	0	0.00234288	0.00604005	0.000393817	0.00128926	0.00193056	0.0267512	0.017794	0.00271134	0.0010497	0.00992037	0.00702232
	355	4632	non-SRS1	0	0.00151309						0.000570755				5850	non-SRS1	0	0.0114039	0.0411892	0.624857	0.00184243	0.279787	0.00196851	0.0604278	0.0191315	0.0484157	0.0782105	0.116723
	356	4638	non-SRS1	0							0.00174908				5851	non-SRS1	0	0.997758	0.997788	0.993016	0.900331	0.999694	0.976684	0.930375	0.979365	0.996488	0.99377	0.976527
	357	4643	SRS1	1											5870	SRS1	1	0.99742	0.975069	0.999167	0.930252	0.987479	0.990672	0.921831	0.997746	0.99019	0.998495	0.978832
	358	4644	SRS1	1							0.998537				5902	non-SRS1	0	0.00450108	0.0168455	0.00139442	0.000750913	0.0131986	0.0908824	0.000426486	0.00386144	0.0149937	0.0160114	0.0162866
	359	4645	SRS1	1			0.989808		0.973492						5912	non-SRS1	0	0.0634002	0.0375712	0.134104	0.604281	0.933709	0.929341	0.646457	0.745555	0.0743842	0.700342	0.486914
	360	4648	non-SRS1	0			0.0142585					0.0221886			5924	SRS1	1	0.735723	0.28856	0.0987896	0.767135	0.952545	0.869922	0.419856	0.265917	0.486469	0.503492	0.538841
	361	4649	non-SRS1	0									0.00198489	0.000437599	5925	non-SRS1	0	0.0205401	0.00225599	0.00298475	0.00292235	0.0383344	0.0105348	0.0193094	0.00122859	0.00342742	0.00237693	0.0103915
	362	4650	SRS1	1	0.998909			0.998663	0.997234						5926	non-SRS1	0	0.72096	0.216326	0.131862	0.0226802	0.538193	0.118197	0.120493	0.211809	0.316036	0.0127916	0.240935
	363	4660	SRS1	1		0.825525						0.909955			5936	non-SRS1	0	0.0109057	0.00102437	0.0179168	0.0267622	0.01752	0.00215157	0.00213388	0.00312731	0.0054892	0.00461861	0.00916497
	364	4664	SRS1	1	0.997964						0.98518		0.996188		5960	non-SRS1	0	0.0305936	0.0357802	0.240537	0.0654593	0.979544	0.317121	0.0490185	0.24467	0.568736	0.417324	0.294878
	365	4668	SRS1	1											5965	non-SRS1	0	0.60152	0.00413805	0.0632144	0.0158474	0.0545156	0.0293503	0.10843	0.0139305	0.606853	0.0056856	0.150348
	366	4669	SRS1	1	0.00826379		0.109023		0.409461		0.00463123				5967	non-SRS1	0	0.0667896	0.0862936	0.191448	0.799568	0.96057	0.215605	0.36709	0.395868	0.162457	0.104839	0.335053
	367	4672	SRS1	1								0.801091			5991	non-SRS1	0	0.490906	0.363421	0.0929216	0.628124	0.988516	0.561523	0.692335	0.953335	0.314252	0.691577	0.577691
	368	4674	SRS1	1									0.999867	0.999487	5992	non-SRS1	0	0.00893579	0.175668	0.370492	0.111978	0.310662	0.218912	0.0641194	0.507297	0.214452	0.792912	0.277543
	369	4679	non-SRS1	0					0.0330692						5993	SRS1	1	0.972042	0.967232	0.958693	0.810747	0.955878	0.8909	0.896325	0.943103	0.99122	0.954196	0.934034
	370	4680	non-SRS1	0						0.025155					6002	non-SRS1	0	0.0441173	0.228551	0.309652	0.0176175	0.520801	0.0144924	0.0099894	0.862076	0.0235618	0.368295	0.239915
	371	4681	non-SRS1	0						0.474478	0.232719	0.872126			6005	SRS1	1	0.115891	0.00886374	0.0358618	0.126285	0.0169433	0.0895226	0.395938	0.10091	0.0440764	0.053696	0.0987989
	372	4690	non-SRS1	0					0.413025		0.42			0.170263	6034	non-SRS1	0	0.210421	0.00695645	0.328272	0.0181384	0.114363	0.0182744	0.0303738	0.180996	0.395043	0.0464048	0.134924
	373	4695	non-SRS1	0		0.0726104				0.165449					6037	SRS1	1	0.537895	0.060115	0.186257	0.734313	0.0478961	0.0580188	0.408362	0.853733	0.0240202	0.151586	0.30622
	374	4696	SRS1	1	0.208814			0.700993			0.690724			0.752437	6067	non-SRS1	0	0.0071846	0.0405543	0.00716135	0.0267436	0.0166575	0.00926209	0.143477	0.00418085	0.0119856	0.00215081	0.0269357
	375	4698	SRS1	1		0.909464		0.861039							6085	SRS1	1	0.422378	0.357998	0.0710194	0.158141	0.141281	0.334529	0.757996	0.0367725	0.944528	0.0961959	0.332084
	376	4699	non-SRS1	0					0.0867746						6087	SRS1	1	0.999038	0.998502	0.998534	0.998799	0.991704	0.999556	0.999837	0.970088	0.995412	0.983717	0.993519
	377	4700	SRS1	1			0.216734			0.814482				0.286269	6115	non-SRS1	0	0.866667	0.960831	0.92874	0.427867	0.720973	0.877545	0.574731	0.452306	0.313175	0.546186	0.666902
	378	4705	SRS1	1						0.0909548		0.209676			6123	non-SRS1	0	0.00129655	0.027752	0.0212776	0.00152823	0.00467896	0.019878	0.000794716	0.000517378	0.00513619	0.00149726	0.00843569
	379	4717	non-SRS1	0					0.844394						6147	non-SRS1	0	0.473013	0.0685822	0.467259	0.253918	0.10689	0.141676	0.542341	0.0918117	0.211282	0.764272	0.312105
	380	4720	SRS1	1					0.97632	0.78606				0.840714	6151	non-SRS1	0	0.100744	0.26822	0.0249299	0.228916	0.0164335	0.194193	0.0118958	0.0122963	0.227503	0.338338	0.142347
	381	4722	SRS1	1											6152	non-SRS1	0	0.0265585	0.00445793	0.0149322	0.0413192	0.00416222	0.00161617	0.0134902	0.0350618	0.023508	0.0510317	0.0216138
	382	4724	non-SRS1	0			0.0303746							0.013483	6155	non-SRS1	0	0.0761722	0.025214	0.0304935	0.125658	0.13783	0.397631	0.0538095	0.596841	0.0903366	0.0210729	0.155506
	383	4731	SRS1	1			0.00120029			0.0175632					6160	non-SRS1	0	0.000338315	0.00294224	0.00521722	0.00141741	0.00886228	0.0275712	0.0316497	0.0104092	0.0228392	0.00286113	0.0114108
	384	4732	non-SRS1	0		0.0720022	0.0502014			0.0405986					6161	non-SRS1	0	0.00124665	0.00736453	0.0534626	0.0219596	0.0788892	0.225968	0.0367519	0.00369947	0.0447929	0.0652398	0.0539375
	385	4733	non-SRS1	0		0.0777286			0.491646					0.447955	6162	non-SRS1	0	0.00984177	0.0099596	0.00280821	0.000692526	0.191609	0.105218	0.0139066	0.000384894	0.00130178	0.000743596	0.0336465
	386	4744	SRS1	1			0.991251				0.987812			0.980015	6180	non-SRS1	0	0.139975	0.654045	0.0669599	0.0909306	0.615776	0.590082	0.380288	0.0152603	0.5868	0.159574	0.329969
	387	4749	non-SRS1	0										0.00575336	6183	non-SRS1	0	0.389887	0.201881	0.439181	0.131654	0.531599	0.467226	0.0828592	0.045733	0.182999	0.110693	0.258371
	388	4750	non-SRS1	0				0.00183901							6195	non-SRS1	0	0.005545	0.0178437	0.0272381	0.020624	0.0972769	0.0660934	0.000634789	0.0152332	0.00622255	0.0046878	0.0261399
	389	4751	non-SRS1	0		0.002856			0.00403278						6199	SRS1	1	0.560579	0.601806	0.557031	0.194929	0.586657	0.674501	0.784245	0.940287	0.821665	0.873034	0.659473
	390	4757	non-SRS1	0	0.0321718								0.0536507		6200	non-SRS1	0	0.72013	0.104697	0.597004	0.925902	0.578597	0.301604	0.731276	0.430157	0.937508	0.230489	0.555736
	391	4758	non-SRS1	0						0.00569833				0.00110747	6204	non-SRS1	0	0.775441	0.921451	0.954521	0.991735	0.981297	0.994524	0.77537	0.985779	0.921221	0.933688	0.923503
	392	4761	SRS1	1		0.31252					0.856608				6205	non-SRS1	0	0.942906	0.877348	0.335516	0.575587	0.931728	0.970345	0.0209667	0.810835	0.820575	0.177777	0.646358
	393	4775	non-SRS1	0			0.392001								6215	non-SRS1	0	0.0186787	0.00737072	0.0774319	0.00312866	0.0346259	0.0384724	0.00880303	0.0463717	0.16089	0.267949	0.0663722
	394	4776	non-SRS1	0										0.38792	6216	non-SRS1	0	0.0139134	0.0972322	0.360059	0.803877	0.94544	0.626059	0.61692	0.533597	0.0094921	0.116309	0.41229
	395	4777	non-SRS1	0									0.00923781		6230	SRS1	1	0.94999	0.848222	0.60673	0.40524	0.725613	0.771315	0.885339	0.963518	0.961096	0.132843	0.724991
	396	4778	SRS1	1		0.0882119					0.0320875				6231	non-SRS1	0	0.0584865	0.00533715	0.208519	0.00322893	0.00380508	0.00333022	0.0465286	0.00671397	0.00786296	0.0103757	0.0354188
	397	4779	SRS1	1	0.993413								0.995571		6256	non-SRS1	0	0.708191	0.0591905	0.0312348	0.068949	0.0466276	0.0693288	0.215031	0.00311403	0.125729	0.00550543	0.13329
	398	4780	non-SRS1	0				0.998335					0.998597		6259	SRS1	1	0.116228	0.187264	0.0231972	0.0242123	0.285851	0.674346	0.61619	0.108669	0.206196	0.0159944	0.225815
	399	4785	non-SRS1	0			0.774745		0.353465		0.379269	0.884763			6260	SRS1	1	0.859709	0.850655	0.133824	0.363741	0.328054	0.465977	0.0281553	0.487745	0.380589	0.731155	0.46296
	400	4790	non-SRS1	0							0.00234049				6262	non-SRS1	0	0.206602	0.0270186	0.00553808	0.00148058	0.0189558	0.00643599	0.0234402	0.00393234	0.0179606	0.0767759	0.038814
	401	4798	SRS1	1			0.641771					0.460534	0.278995		6263	non-SRS1	0	0.114191	0.0778255	0.0837292	0.151832	0.527791	0.0959528	0.231851	0.100489	0.164665	0.0622723	0.16106
	402	4804	non-SRS1	0		0.920371		0.984106	0.98657						6264	non-SRS1	0	0.166233	0.554917	0.540367	0.31706	0.0792931	0.0253056	0.596375	0.272499	0.803221	0.168915	0.352419
	403	4806	SRS1	1		0.00416715				0.00319258			0.00420709		6272	SRS1	1	0.770212	0.510754	0.951841	0.861789	0.659361	0.971133	0.843596	0.906067	0.790951	0.966894	0.82326
	404	4811	SRS1	1			0.977552	0.982034						0.947003	6273	SRS1	1	0.741295	0.772059	0.422607	0.735187	0.0934886	0.178291	0.298207	0.0164418	0.686055	0.274265	0.42179
	405	4814	non-SRS1	0		0.124572								0.0686252	6294	SRS1	1	0.399443	0.129189	0.202733	0.46624	0.579126	0.585678	0.0148892	0.526366	0.450021	0.408027	0.376171
	406	4815	non-SRS1	0		0.00361507				0.0075936					6298	non-SRS1	0	0.0052377	0.0424706	0.161745	0.0119385	0.0230872	0.00473687	0.0335805	0.00107309	0.0174736	0.00605519	0.0307398
	407	4817	non-SRS1	0			0.379821		0.844943				0.714419		6300	non-SRS1	0	0.0509942	0.00655569	0.0142786	0.0224117	0.0251738	0.0135849	0.00310125	0.0658373	0.0463794	0.00564297	0.025396
	408	4821	non-SRS1	0	0.00360716			0.00170916							6310	SRS1	1	0.61111	0.207814	0.162681	0.0250671	0.295695	0.619866	0.525914	0.212176	0.977629	0.84001	0.447796
	409	4823	non-SRS1	0	0.000390812			0.00276231			0.000106438	0.00417363			6313	non-SRS1	0	0.611493	0.727148	0.914536	0.813417	0.660803	0.850906	0.0317983	0.234351	0.819251	0.683169	0.634687
	410	4825	SRS1	1	0.796051										6321	non-SRS1	0	0.0079351	0.00396698	0.00157605	0.00115787	0.161162	0.00453079	0.00643264	0.00888032	0.0208869	0.0039676	0.0220496
	411	4830	non-SRS1	0				0.0814041							6322	SRS1	1	0.964702	0.928676	0.957327	0.998567	0.987985	0.989965	0.949498	0.983362	0.993833	0.972067	0.972598
	412	4831	non-SRS1	0		0.325274									6323	SRS1	1	0.995339	0.988273	0.993193	0.804065	0.9518	0.994765	0.978253	0.849754	0.9965	0.952545	0.950449
	413	4832	non-SRS1	0					0.0150153	0.000661483		0.00439634			6324	non-SRS1	0	0.0631117	0.01153	0.00797214	0.191775	0.217345	0.0161335	0.000598843	0.0153642	0.0121074	0.015455	0.0551394
	414	4833	non-SRS1	0										0.00474048	6325	SRS1	1	0.401216	0.312054	0.465566	0.257427	0.138372	0.298449	0.934354	0.261191	0.312954	0.606988	0.398857
	415	4835	SRS1	1	0.939658	0.422097									6326	SRS1	1	0.353939	0.201141	0.0180658	0.202072	0.87274	0.161943	0.0780465	0.186074	0.609273	0.0623764	0.274567
	416	4839	non-SRS1	0	0.00405708	0.000305383									6329	non-SRS1	0	0.0230216	0.418797	0.0317163	0.130386	0.456656	0.929486	0.202208	0.0723486	0.313371	0.36825	0.294624
	417	4846	SRS1	1				0.987221			0.70481				6361	SRS1	1	0.926192	0.510551	0.823032	0.897551	0.8115	0.857236	0.396414	0.961489	0.97319	0.93036	0.808751
	418	4849	non-SRS1	0		0.00308001	0.0115646								6362	SRS1	1	0.862246	0.969598	0.958897	0.826793	0.997441	0.992468	0.593781	0.947599	0.983658	0.654362	0.878684
	419	4850	non-SRS1	0		0.0128941		0.0176371	0.00180322	0.000302055	0.00534016		0.00165943		6380	non-SRS1	0	0.669556	0.65511	0.472155	0.905708	0.51998	0.463692	0.271424	0.206835	0.144742	0.144852	0.445405
	420	4856	non-SRS1	0	0.0232275	0.0891251				0.0245185					6381	non-SRS1	0	0.703729	0.603138	0.0889389	0.698855	0.0679917	0.189169	0.0158319	0.782531	0.885286	0.865577	0.490105
	421	4857	non-SRS1	0		0.922244									6382	SRS1	1	0.555272	0.585702	0.255548	0.13952	0.240098	0.834749	0.632973	0.704268	0.214586	0.78922	0.495193
	422	4860	SRS1	1	0.793312					0.856036					6383	SRS1	1	0.0764355	0.491039	0.0581649	0.371811	0.491474	0.0281442	0.552618	0.791614	0.59145	0.0127885	0.346554
	423	4862	SRS1	1			0.974829	0.939559		0.680392					6384	SRS1	1	0.963207	0.418939	0.879632	0.778173	0.73273	0.989742	0.613712	0.92561	0.867842	0.886813	0.80564
	424	4863	non-SRS1	0				0.105967					0.0538051		6388	SRS1	1	0.466554	0.615378	0.142313	0.0843931	0.0781783	0.408181	0.0251246	0.0517717	0.765135	0.474095	0.311112
	425	4866	SRS1	1											6395	non-SRS1	0	0.767532	0.0603227	0.0131953	0.593899	0.485611	0.162106	0.0521443	0.0765095	0.0766691	0.161318	0.244931
	426	4867	SRS1	1						0.836665					6408	non-SRS1	0	0.0169948	0.532068	0.146281	0.400025	0.0144736	0.0161461	0.016169	0.0661692	0.290074	0.0104729	0.150887
	427	4873	SRS1	1	0.527075		0.242685		0.243247						6409	non-SRS1	0	0.586967	0.54701	0.0253948	0.0287463	0.0938792	0.00123982	0.0104622	0.00417417	0.120032	0.120066	0.153797
	428	4874	SRS1	1									0.37533		6410	SRS1	1	0.998841	0.960897	0.998453	0.996068	0.977878	0.989812	0.98045	0.977831	0.982742	0.99643	0.98594
	429	4876	non-SRS1	0											6415	non-SRS1	0	0.0392069	0.141429	0.0529354	0.00715996	0.202444	0.239563	0.012778	0.0172016	0.0322463	0.12364	0.0868604
	430	4877	SRS1	1	0.0609514			0.234342		0.219227			0.8376		6418	SRS1	1	0.955295	0.989098	0.942387	0.906858	0.995836	0.974119	0.739424	0.991866	0.885366	0.926352	0.93066
	431	4892	non-SRS1	0									0.885534		6419	SRS1	1	0.0587684	0.661037	0.830366	0.931088	0.932055	0.479556	0.927388	0.759151	0.544118	0.153132	0.627666
	432	4894	non-SRS1	0									0.00275482		6420	non-SRS1	0	0.00640579	0.0114518	0.00290192	0.0112689	0.0459302	0.0214015	0.00599655	0.00113827	0.00739726	0.00832386	0.0122216
	433	4895	non-SRS1	0			0.013919								6421	non-SRS1	0	0.0654192	0.00857866	0.0473445	0.00275466	0.139252	0.00438585	0.00302612	0.00173717	0.0266777	0.0119656	0.0311141
	434	4896	non-SRS1	0								0.0181188			6436	SRS1	1	0.786053	0.934932	0.494704	0.925384	0.797222	0.637349	0.814268	0.702474	0.344671	0.384331	0.682139
	435	4901	SRS1	1		0.0070881	0.00602034								6444	non-SRS1	0	0.0275062	0.0133695	0.0282034	0.00406038	0.167588	0.00562711	0.00506974	0.00971771	0.00927617	0.0047407	0.0275159
	436	4915	non-SRS1	0	0.21697		0.0135768		0.352932						6449	SRS1	1	0.800112	0.990599	0.963658	0.938386	0.753911	0.92263	0.262469	0.73965	0.499129	0.708908	0.757945
	437	4916	non-SRS1	0				0.0770687		0.279947				0.349199	6450	SRS1	1	0.499963	0.522828	0.34421	0.454074	0.451316	0.17579	0.246222	0.0184715	0.298451	0.0265535	0.303788
	438	4917	SRS1	1											6451	SRS1	1	0.808544	0.26955	0.172223	0.703199	0.950366	0.666977	0.583056	0.957859	0.0916512	0.388935	0.559236
	439	4922	non-SRS1	0				0.937721				0.592109		0.529	6455	non-SRS1	0	0.0805263	0.235388	0.0321331	0.817153	0.0456508	0.12678	0.190405	0.385743	0.566957	0.0429203	0.252366
	440	4923	non-SRS1	0		0.00572915		0.00569457		0.00241874		0.00124592	0.0292888		6469	SRS1	1	0.967311	0.687723	0.932752	0.840318	0.99493	0.990142	0.971537	0.961027	0.860675	0.982361	0.918878
	441	4925	non-SRS1	0	0.813178			0.942815							6472	SRS1	1	0.822504	0.601299	0.897988	0.885894	0.972234	0.923956	0.98459	0.1449	0.753607	0.151758	0.713873
	442	4930	non-SRS1	0							0.00815729				6477	SRS1	1	0.360153	0.0331417	0.0968466	0.259743	0.0996105	0.0081428	0.194489	0.0101949	0.317259	0.0105764	0.139016
	443	4939	non-SRS1	0	0.000504339	0.00130641			0.00245541			0.00109014			6487	SRS1	1	0.866493	0.508293	0.990001	0.912525	0.950991	0.415049	0.874378	0.813737	0.7066	0.981773	0.801984
	444	4940	non-SRS1	0											6499	SRS1	1	0.991535	0.947607	0.988518	0.995605	0.998734	0.834655	0.998395	0.916957	0.852134	0.947882	0.947202
	445	4941	non-SRS1	0		0.15038					0.107421				6500	SRS1	1	0.229914	0.883655	0.868109	0.547045	0.862984	0.629885	0.133015	0.687137	0.523541	0.758711	0.6124
	446	4942	non-SRS1	0		0.0252591									6501	SRS1	1	0.985644	0.681174	0.942074	0.718388	0.874632	0.918296	0.649632	0.950386	0.405537	0.966607	0.809237
	447	4943	non-SRS1	0				0.963832							6502	non-SRS1	0	0.394227	0.0674206	0.214547	0.154829	0.297014	0.0292917	0.242359	0.0358554	0.88497	0.250825	0.257134
	448	4944	SRS1	1	0.0934644	0.0424573									6503	SRS1	1	0.892897	0.347217	0.686527	0.188979	0.782465	0.912463	0.430611	0.231535	0.515231	0.894226	0.588215
	449	4945	non-SRS1	0							0.792776				6508	non-SRS1	0	0.0769802	0.141176	0.268085	0.0181664	0.380519	0.153559	0.0842465	0.443451	0.171553	0.0875726	0.182531
	450	4951	non-SRS1	0				0.874738				0.822507			6509	non-SRS1	0	0.110769	0.142703	0.00205322	0.0248171	0.0150667	0.0136889	0.0553435	0.00701716	0.00881726	0.00487935	0.0385156
	451	4958	non-SRS1	0								0.00939044			6511	non-SRS1	0	0.0431049	0.00621015	0.00152885	0.00475218	0.00802701	0.00959644	0.000494397	0.0100079	0.00122869	0.0114201	0.00963705
	452	4968	non-SRS1	0			0.0001615								6512	non-SRS1	0	0.00348408	0.0971492	0.322732	0.354932	0.880662	0.467946	0.625281	0.0603829	0.130924	0.193023	0.313652
	453	4969	non-SRS1	0	0.000658514	0.000763643									6515	SRS1	1	0.153993	0.758204	0.0745607	0.234416	0.688863	0.9412	0.598613	0.343261	0.613803	0.729673	0.513659
	454	4970	non-SRS1	0				0.0102998							6525	non-SRS1	0	0.116673	0.0089918	0.413473	0.0293073	0.280269	0.0277649	0.0749361	0.00404728	0.551898	0.00541568	0.151278
	455	4975	non-SRS1	0							0.0139573	0.00688914		0.0131455	6526	non-SRS1	0	0.981971	0.689177	0.353289	0.76157	0.432214	0.449921	0.281592	0.501732	0.912162	0.637964	0.600159
	456	4984	SRS1	1	0.734366						0.925166			0.769751	6533	non-SRS1	0	0.542863	0.10022	0.436865	0.0173804	0.809093	0.391272	0.450896	0.23276	0.120932	0.107397	0.320968
	457	4985	non-SRS1	0	0.248636										6538	non-SRS1	0	0.242987	0.818915	0.556939	0.781876	0.812938	0.955796	0.728268	0.940826	0.388871	0.826766	0.705418
	458	4991	non-SRS1	0	0.9411				0.911791						6554	non-SRS1	0	0.205357	0.264312	0.249932	0.554459	0.367516	0.855122	0.666931	0.109724	0.450194	0.798537	0.452209
	459	4992	SRS1	1		0.408374
	460	4993	non-SRS1	0									0.905763
	461	4994	non-SRS1	0					0.00152975	0.0100044
	462	4995	non-SRS1	0			0.0344991	0.123517
	463	4996	non-SRS1	0					0.0367912					0.112412
	464	4998	non-SRS1	0		0.0122526								0.0448853
	465	4999	non-SRS1	0
	466	5000	non-SRS1	0			0.0552564					0.00817314
	467	5005	SRS1	1
	468	5006	SRS1	1		0.492565	0.95022
	469	5009	non-SRS1	0				0.702373
	470	5020	non-SRS1	0		0.0020578
	471	5036	non-SRS1	0		0.50479	0.0117612				0.0543876
	472	5041	non-SRS1	0							0.546851
	473	5047	non-SRS1	0	0.0795704							0.0271629	0.0404831
	474	5050	non-SRS1	0	0.192608
	475	5051	SRS1	1				0.755903
	476	5052	non-SRS1	0							0.0209005			0.00581987
	477	5056	non-SRS1	0
	478	5062	SRS1	1	0.0179855			0.648704		0.0795812	0.0190287
	479	5083	non-SRS1	0			0.0228377	0.216756		0.0405961
	480	5085	SRS1	1	0.0883349				0.12953
	481	5086	SRS1	1		0.831323
	482	5088	SRS1	1		0.0355764			0.03415
	483	5089	SRS1	1							0.344747
	484	5165	SRS1	1									0.0527821	0.00748946
	485	5169	SRS1	1		0.823546	0.0899601		0.169013
	486	5185	SRS1	1	0.775086							0.778981
	487	5197	non-SRS1	0				0.0427836				0.00526915
	488	5198	SRS1	1		0.888753	0.908256							0.988472
	489	5200	SRS1	1		0.874677							0.940016
	490	5201	non-SRS1	0									0.205811
	491	5202	non-SRS1	0			0.891366	0.93898
	492	5203	SRS1	1							0.852952	0.298832	0.812029
	493	5207	SRS1	1				0.60111
	494	5208	non-SRS1	0				0.225935				0.00678537		0.00749039
	495	5231	SRS1	1	0.972859			0.995442				0.859489		0.986343
	496	5234	non-SRS1	0		0.611263			0.451426
	497	5238	non-SRS1	0	0.000906877					0.0352032
	498	5239	SRS1	1				0.0355738			0.04094
	499	5241	non-SRS1	0								0.0032662	0.0017613
	500	5253	non-SRS1	0		0.973234	0.955731	0.96544	0.235724
	501	5255	SRS1	1	0.938692			0.827252			0.968781			0.933647
	502	5256	SRS1	1					0.210446
	503	5258	non-SRS1	0								0.263668
	504	5260	SRS1	1	0.0292166			0.700324					0.313372	0.123382
	505	5261	non-SRS1	0							0.0789631
	506	5262	non-SRS1	0		0.74378	0.722474				0.0476536
	507	5263	non-SRS1	0
	508	5264	non-SRS1	0	0.00924068	0.0137362
	509	5274	non-SRS1	0					0.0191903		0.000686726		0.0134284
	510	5275	SRS1	1	0.0129104				0.0493129
	511	5276	non-SRS1	0			0.00603907					0.00742005
	512	5277	non-SRS1	0	0.70692		0.772469	0.961516		0.802667	0.954214
	513	5278	SRS1	1	0.877595					0.906031			0.469271
	514	5279	non-SRS1	0			0.0432125			0.0609004		0.114507
	515	5283	non-SRS1	0			0.0625968			0.0204618	0.00894378
	516	5301	non-SRS1	0
	517	5302	non-SRS1	0					0.00420136					0.258332
	518	5307	non-SRS1	0								0.00421372	0.051012
	519	5308	non-SRS1	0
	520	5309	non-SRS1	0					0.0382495
	521	5310	SRS1	1			0.124481			0.241886
	522	5313	non-SRS1	0		0.00225789				0.0208259		0.000619097		0.0247148
	523	5319	non-SRS1	0		0.00729247					0.0234083
	524	5320	non-SRS1	0	0.00181718
	525	5333	non-SRS1	0	0.0264447			0.460904	0.0246468		0.00686125	0.0377753
	526	5335	non-SRS1	0		0.00119744
	527	5336	SRS1	1			0.974349
	528	5353	non-SRS1	0				0.00689538		0.0313273
	529	5355	non-SRS1	0						0.0154002
	530	5356	non-SRS1	0									0.00711906
	531	5362	SRS1	1								0.0129711
	532	5370	non-SRS1	0									0.113652
	533	5373	non-SRS1	0	0.149591						0.372678			0.175333
	534	5374	SRS1	1		0.642021			0.471514		0.592699	0.431577
	535	5375	SRS1	1								0.0111858
	536	5385	non-SRS1	0							0.0483819
	537	5386	non-SRS1	0			0.00335901		0.00908469
	538	5387	non-SRS1	0
	539	5393	SRS1	1
	540	5397	non-SRS1	0								0.00914838
	541	5400	non-SRS1	0
	542	5401	non-SRS1	0						0.703678			0.615482	0.136524
	543	5407	non-SRS1	0		0.519568				0.0125653		0.389955		0.0467794
	544	5408	non-SRS1	0	0.00204689							0.0691657	0.0561826
	545	5410	non-SRS1	0										0.459118
	546	5411	non-SRS1	0			0.0234638						0.364482
	547	5415	SRS1	1			0.436403						0.156913	0.067215
	548	5416	non-SRS1	0					0.00265503					0.0104525
	549	5421	SRS1	1		0.665107							0.090502
	550	5423	non-SRS1	0					0.0011268
	551	5426	SRS1	1	0.00281519					0.240352	0.0372219			0.0677908
	552	5427	non-SRS1	0									0.0700521	0.335505
	553	5428	non-SRS1	0										0.125521
	554	5429	non-SRS1	0	0.00134957	0.000580211	0.0499779					0.00378549
	555	5437	non-SRS1	0		0.00647036
	556	5438	non-SRS1	0							0.125457			0.441064
	557	5439	non-SRS1	0	0.0112408	0.00213772	0.0372866
	558	5440	non-SRS1	0			0.010626		0.00682183				0.00791577	0.031909
	559	5441	non-SRS1	0									0.00412909
	560	5443	non-SRS1	0						0.0228282	0.00289484
	561	5444	non-SRS1	0				0.00567374					0.00593371
	562	5445	non-SRS1	0						0.0284833	0.0486856			0.00307839
	563	5451	non-SRS1	0							0.00111173
	564	5452	non-SRS1	0			0.00552898					0.000345144		0.00546296
	565	5455	non-SRS1	0		0.00329747				0.00722438	0.00139561
	566	5462	non-SRS1	0	0.0209009			0.0201562					0.565824
	567	5463	non-SRS1	0	0.00444308	0.118874
	568	5470	non-SRS1	0	0.039198				0.0458936
	569	5474	non-SRS1	0					0.000633644					0.00141502
	570	5475	non-SRS1	0				0.000477961		0.000649044
	571	5476	SRS1	1	0.169163
	572	5481	non-SRS1	0	0.00016575				0.347794			0.00303196
	573	5482	non-SRS1	0						0.0589845		0.0147768		0.0087114
	574	5483	SRS1	1	0.000210883	0.00278852						0.00370168
	575	5490	non-SRS1	0									0.91314
	576	5497	SRS1	1
	577	5498	SRS1	1									0.601728
	578	5502	SRS1	1							0.633548	0.984891
	579	5506	non-SRS1	0									0.86664
	580	5509	SRS1	1			0.987915	0.730799	0.785137
	581	5510	SRS1	1
	582	5516	non-SRS1	0	0.021347					0.309357
	583	5518	non-SRS1	0
	584	5521	non-SRS1	0				0.00345853
	585	5522	SRS1	1
	586	5525	non-SRS1	0						0.429192			0.393037
	587	5534	non-SRS1	0		0.924281			0.177649				0.0352108
	588	5535	SRS1	1	0.223352				0.0362023	0.0169403			0.00414329
	589	5536	SRS1	1					0.839892
	590	5537	non-SRS1	0									0.00330773	0.0508795
	591	5539	non-SRS1	0	0.000662714			0.00164038				0.00154312
	592	5543	non-SRS1	0		0.00322311				0.000510207
	593	5545	non-SRS1	0			0.847715							0.881545
	594	5553	SRS1	1					0.739239
	595	5555	non-SRS1	0
	596	5556	SRS1	1							0.00431959		0.0165446
	597	5570	non-SRS1	0	0.128774	0.0612513			0.001668	0.0106901
	598	5571	SRS1	1			0.4346					0.788767
	599	5572	non-SRS1	0	0.137485				0.783653					0.0353139
	600	5574	non-SRS1	0						0.00897946
	601	5576	SRS1	1	0.999769	0.999576					0.99947
	602	5585	non-SRS1	0		0.237534
	603	5587	SRS1	1					0.994902		0.996578
	604	5590	SRS1	1		0.807673			0.864939		0.060829		0.309792
	605	5608	non-SRS1	0						0.011276		0.00785022
	606	5609	non-SRS1	0			0.00122882
	607	5612	non-SRS1	0		0.0359747			0.0146027			0.000783506	0.00241072
	608	5625	non-SRS1	0	0.117268			0.0386115					0.289329
	609	5626	SRS1	1		0.943826	0.979683			0.975195				0.917833
	610	5631	SRS1	1				0.878755						0.40421
	611	5633	SRS1	1			0.785687
	612	5637	SRS1	1				0.999426				0.999828
	613	5638	non-SRS1	0										0.029813
	614	5639	non-SRS1	0	0.307971							0.686171
	615	5642	SRS1	1	0.981123						0.780768			0.907944
	616	5643	SRS1	1							0.995368	0.993626	0.99242
	617	5655	non-SRS1	0	0.0840302					0.0183041
	618	5660	SRS1	1		0.684517
	619	5661	SRS1	1			0.949126			0.874332				0.678093
	620	5662	SRS1	1			0.84305
	621	5663	SRS1	1				0.843375
	622	5665	non-SRS1	0	0.109682	0.489147		0.429486		0.211093		0.0190923	0.00575008
	623	5668	SRS1	1				0.999217			0.99946
	624	5669	non-SRS1	0								0.0486914	0.0732086	0.355319
	625	5670	SRS1	1			0.847145
	626	5671	non-SRS1	0				0.103075		0.0114712		0.0070566
	627	5673	non-SRS1	0			0.00494049		0.0160946
	628	5678	SRS1	1						0.87652		0.0419261
	629	5685	non-SRS1	0			0.000488318					0.000188021
	630	5686	non-SRS1	0										0.00339545
	631	5688	SRS1	1
	632	5689	SRS1	1			0.878309				0.620128		0.820196
	633	5690	SRS1	1	0.988967	0.994779		0.984341				0.988854
	634	5691	SRS1	1		0.998094		0.95293					0.956655
	635	5696	SRS1	1				0.977148	0.667458			0.870795	0.980859
	636	5697	non-SRS1	0			0.183915				0.399142
	637	5698	non-SRS1	0	0.286785			0.00532144
	638	5705	non-SRS1	0			0.00528936			0.0130031
	639	5706	non-SRS1	0
	640	5712	non-SRS1	0						0.183613	0.02421
	641	5714	SRS1	1						0.0193633				0.119501
	642	5715	non-SRS1	0
	643	5719	SRS1	1	0.99606			0.131667			0.977911
	644	5723	non-SRS1	0							0.0232119		0.00229697
	645	5724	non-SRS1	0						0.000764168		0.00057145
	646	5726	non-SRS1	0					0.0544901		0.75405		0.809625
	647	5732	non-SRS1	0				0.455956				0.166922		0.221889
	648	5733	non-SRS1	0				0.406507
	649	5736	non-SRS1	0								0.000813435
	650	5737	SRS1	1					0.971914
	651	5738	non-SRS1	0		0.0490368			0.0681132				0.0309203	0.335499
	652	5739	SRS1	1		0.991935						0.971255
	653	5740	SRS1	1				0.993804				0.998469
	654	5741	non-SRS1	0										0.963934
	655	5743	SRS1	1	0.298742
	656	5746	SRS1	1	0.0292154								0.290495
	657	5748	non-SRS1	0	0.00401767	0.000919574				0.018657
	658	5752	non-SRS1	0	0.000853818
	659	5753	non-SRS1	0										0.476374
	660	5754	non-SRS1	0		0.0258987	0.0154874	0.00839071
	661	5765	non-SRS1	0				0.000206873	0.000507238				0.000255414
	662	5768	non-SRS1	0	0.000243851			0.00035466	0.000164747				0.00188504
	663	5769	non-SRS1	0			0.0617933				0.0034705
	664	5770	non-SRS1	0
	665	5776	SRS1	1		0.844322
	666	5778	non-SRS1	0					0.00101846				0.00292688
	667	5779	non-SRS1	0				0.00449395
	668	5780	non-SRS1	0
	669	5781	SRS1	1		0.901769				0.629241			0.354664
	670	5787	non-SRS1	0
	671	5792	non-SRS1	0	0.600204
	672	5793	non-SRS1	0	0.0200599	0.622544				0.11058
	673	5794	non-SRS1	0							0.000694705	0.000721206		0.00102025
	674	5802	SRS1	1	0.0187068			0.0232153		0.0724106				0.0392438
	675	5804	non-SRS1	0			0.0356326			0.0329396	0.0437639
	676	5813	non-SRS1	0			0.10913				0.0111616	0.00578236		0.0323477
	677	5814	non-SRS1	0
	678	5815	non-SRS1	0										0.0116022
	679	5820	non-SRS1	0						0.161904
	680	5821	SRS1	1	0.0881053								0.204518	0.0165328
	681	5828	non-SRS1	0
	682	5829	non-SRS1	0					0.000132711				0.000202295
	683	5830	non-SRS1	0									0.0175512	0.0357163
	684	5831	SRS1	1	0.00363732								0.061623
	685	5832	non-SRS1	0				0.282375						0.0535142
	686	5833	non-SRS1	0	0.00624155		0.0049177					0.00398844
	687	5834	SRS1	1										0.0588961
	688	5835	SRS1	1			0.998618					0.999513
	689	5836	SRS1	1		0.00185476
	690	5840	non-SRS1	0					0.0104104					0.548164
	691	5846	non-SRS1	0				0.0121365				0.0115995
	692	5847	SRS1	1		0.969468
	693	5848	non-SRS1	0
	694	5852	non-SRS1	0			0.0188691		0.00167706	0.0235751
	695	5858	non-SRS1	0				0.00587558
	696	5861	non-SRS1	0	0.00196544							0.000506881
	697	5867	non-SRS1	0				0.000718622		0.000156337
	698	5875	non-SRS1	0			0.022201				0.00387935		0.00415434	0.00321712
	699	5876	non-SRS1	0	0.000258225								0.0142607
	700	5878	non-SRS1	0	0.00625709
	701	5882	SRS1	1					0.881319	0.944907
	702	5883	non-SRS1	0							0.0121292
	703	5886	SRS1	1					0.952931	0.325783
	704	5889	non-SRS1	0		0.00920757	0.00348975		0.00585151
	705	5890	SRS1	1	0.989187
	706	5894	non-SRS1	0		0.00217045								0.00825068
	707	5906	SRS1	1				0.684308	0.619542	0.633986
	708	5908	non-SRS1	0		0.15168	0.823384		0.486808			0.0339365	0.200118
	709	5910	SRS1	1								0.068748
	710	5913	SRS1	1				0.121856		0.893273
	711	5914	non-SRS1	0					0.00914337
	712	5915	non-SRS1	0			0.163762				0.0224447		0.10582
	713	5923	non-SRS1	0	0.0059574					0.412037
	714	5931	non-SRS1	0	0.222321				0.257839		0.0808401
	715	5932	SRS1	1	0.00619552	0.00369018
	716	5933	non-SRS1	0	0.876204	0.110616	0.873091					0.851051
	717	5934	SRS1	1
	718	5938	non-SRS1	0							0.0010302	0.0485357
	719	5943	non-SRS1	0		0.887426
	720	5944	non-SRS1	0
	721	5948	non-SRS1	0				0.23762				0.383739
	722	5949	SRS1	1									0.931547
	723	5954	non-SRS1	0		0.287574	0.12357		0.654765		0.0226744	0.0425894	0.389245
	724	5955	SRS1	1										0.50035
	725	5968	SRS1	1									0.996178	0.989635
	726	5970	SRS1	1					0.0595571				0.85026
	727	5971	SRS1	1									0.997635	0.991172
	728	5976	SRS1	1										0.149665
	729	5982	non-SRS1	0	0.49886
	730	5983	non-SRS1	0		0.175323	0.0355783
	731	5986	SRS1	1										0.993521
	732	5989	SRS1	1		0.365859				0.415421		0.12221
	733	5990	non-SRS1	0
	734	5995	SRS1	1					0.212526
	735	5998	non-SRS1	0
	736	6003	SRS1	1										0.998134
	737	6011	non-SRS1	0		0.930198
	738	6016	SRS1	1			0.87172		0.488304	0.904788		0.946109	0.929517
	739	6017	non-SRS1	0	0.998464									0.998593
	740	6018	SRS1	1					0.517474
	741	6019	SRS1	1			0.647737		0.926089		0.839853		0.682069
	742	6020	SRS1	1		0.0684794	0.0687447
	743	6023	non-SRS1	0	0.685676		0.849771				0.937756
	744	6029	non-SRS1	0			0.152072	0.466316		0.124123
	745	6030	non-SRS1	0			0.0026371		0.2446					0.0264114
	746	6031	SRS1	1
	747	6038	SRS1	1		0.999227				0.99965	0.991955
	748	6039	non-SRS1	0						0.00707115			0.172485
	749	6040	non-SRS1	0								0.507814		0.152534
	750	6041	non-SRS1	0		0.00230651			0.0335356
	751	6042	non-SRS1	0									0.320705
	752	6045	non-SRS1	0				0.117046
	753	6046	non-SRS1	0					0.00342059			0.0147356
	754	6049	SRS1	1						0.906859		0.845614	0.121751
	755	6051	non-SRS1	0									0.707094
	756	6052	non-SRS1	0								0.0141417
	757	6056	non-SRS1	0				0.0721539						0.0853207
	758	6059	non-SRS1	0			0.573529		0.488084		0.733638
	759	6062	non-SRS1	0	0.780092				0.746726					0.457202
	760	6066	non-SRS1	0		0.997961				0.999304
	761	6069	non-SRS1	0	0.253609		0.0794376
	762	6070	SRS1	1		0.99637		0.98654				0.816728
	763	6073	SRS1	1										0.0352795
	764	6077	non-SRS1	0				0.0388171
	765	6079	SRS1	1							0.498797		0.358956
	766	6091	non-SRS1	0		0.999003			0.990872
	767	6092	non-SRS1	0					0.842521	0.155371			0.604784
	768	6099	SRS1	1						0.858589
	769	6105	SRS1	1					0.999601					0.999043
	770	6106	non-SRS1	0										0.927474
	771	6110	SRS1	1						0.0215207	0.0564399	0.0166304
	772	6121	SRS1	1
	773	6122	SRS1	1	0.999128			0.995061					0.981322
	774	6125	SRS1	1	0.99731
	775	6145	non-SRS1	0			0.39239		0.508214					0.654879
	776	6148	SRS1	1				0.946617				0.7
	777	6149	non-SRS1	0								0.0172443	0.0194284
	778	6150	non-SRS1	0				0.0134542			0.000902176	0.0286808
	779	6157	SRS1	1		0.0283427	0.509797
	780	6158	SRS1	1	0.968224
	781	6159	non-SRS1	0	0.0133756			0.00514051		0.00915037
	782	6163	non-SRS1	0		0.00376714		0.0331163
	783	6164	non-SRS1	0			0.00198491
	784	6165	SRS1	1						0.956159
	785	6168	SRS1	1				0.784997				0.815269
	786	6172	non-SRS1	0					0.0624271	0.0235828	0.393603
	787	6173	SRS1	1
	788	6174	non-SRS1	0	0.00207825			0.0501708						0.00409535
	789	6175	SRS1	1										0.00628125
	790	6176	non-SRS1	0										0.0151658
	791	6178	non-SRS1	0					0.00543021			0.000651806
	792	6179	non-SRS1	0		0.0120025					0.00024492
	793	6184	SRS1	1		0.0455945	0.0177174					0.275035		0.0121839
	794	6191	non-SRS1	0		0.00705069		0.00326381
	795	6192	non-SRS1	0			0.0482078							0.0824855
	796	6201	non-SRS1	0			0.00686172
	797	6202	non-SRS1	0			0.126307	0.798391					0.00841558	0.494576
	798	6203	SRS1	1	0.285847	0.206126			0.736285				0.543025
	799	6208	SRS1	1				0.942646				0.291434
	800	6211	non-SRS1	0		0.0466451	0.0862664	0.00219781
	801	6217	SRS1	1								0.99913
	802	6218	SRS1	1							0.96492
	803	6219	non-SRS1	0					0.034294				0.0046928	0.0157717
	804	6235	SRS1	1		0.982443			0.910452
	805	6237	SRS1	1		0.988548					0.891194	0.874751
	806	6241	non-SRS1	0	0.0501059								0.0764297
	807	6242	SRS1	1			0.836284				0.520514
	808	6243	non-SRS1	0				0.0794098
	809	6247	non-SRS1	0						0.0771549		0.00476675
	810	6253	SRS1	1				0.994701						0.992436
	811	6254	SRS1	1									0.999077
	812	6255	SRS1	1		0.282454
	813	6258	SRS1	1								0.0319825
	814	6266	non-SRS1	0		0.276543					0.500932
	815	6267	non-SRS1	0				0.814723				0.506387		0.0105612
	816	6268	SRS1	1								0.00943298		0.294191
	817	6280	SRS1	1		0.269186						0.00274552
	818	6284	non-SRS1	0		0.940359			0.980506
	819	6287	SRS1	1
	820	6295	non-SRS1	0	0.801097				0.863049	0.948265	0.957052
	821	6296	SRS1	1		0.994804						0.997898
	822	6297	SRS1	1			0.988847	0.998274		0.998778
	823	6299	non-SRS1	0	0.310462			0.256745
	824	6301	non-SRS1	0			0.107062		0.942366		0.819562		0.337915
	825	6302	non-SRS1	0				0.0718897		0.562375				0.0904588
	826	6309	SRS1	1			0.948926			0.989082
	827	6314	SRS1	1			0.850234				0.588886			0.926344
	828	6318	SRS1	1					0.650928				0.267035
	829	6320	SRS1	1									0.654442
	830	6327	SRS1	1					0.291896	0.059981		0.158661
	831	6334	SRS1	1							0.893043			0.479581
	832	6338	SRS1	1			0.267256				0.404942
	833	6339	SRS1	1							0.014086
	834	6340	non-SRS1	0
	835	6341	SRS1	1	0.960712
	836	6342	non-SRS1	0					0.0394517		0.0769353			0.0107088
	837	6343	non-SRS1	0										0.894197
	838	6345	SRS1	1			0.865101	0.721465			0.508592		0.988945	0.997407
	839	6350	non-SRS1	0	0.0170749	0.0731414			0.0863954		0.0229413	0.131515
	840	6351	non-SRS1	0	0.037399						0.115505
	841	6352	SRS1	1
	842	6353	SRS1	1			0.30323	0.954063			0.0840083
	843	6354	non-SRS1	0			0.285093
	844	6355	SRS1	1	0.999895
	845	6367	non-SRS1	0		0.0293509	0.0198457			0.0322312
	846	6370	non-SRS1	0		0.336589	0.120165	0.128457			0.502679
	847	6372	SRS1	1
	848	6373	non-SRS1	0	0.127301			0.135262	0.0890686				0.0102483
	849	6376	SRS1	1					0.920247		0.733034
	850	6390	non-SRS1	0			0.0547516				0.128769			0.0139312
	851	6392	non-SRS1	0									0.358747
	852	6401	non-SRS1	0	0.0828758			0.0283384			0.449986
	853	6402	non-SRS1	0							0.475062
	854	6403	non-SRS1	0					0.10259
	855	6405	non-SRS1	0		0.00174192	0.0345735							0.00372263
	856	6406	non-SRS1	0				0.282296		0.00198335		0.190746	0.0187037
	857	6417	SRS1	1	0.319812		0.705731				0.0343547
	858	6429	SRS1	1				0.966168				0.968504
	859	6431	SRS1	1	0.803364						0.443189		0.7486
	860	6432	non-SRS1	0		0.0870546							0.157718
	861	6433	non-SRS1	0	0.000181384					0.00291646		0.00163562		0.00240467
	862	6442	non-SRS1	0			0.00402961	0.0070796			0.0262154		0.0427694
	863	6443	non-SRS1	0							0.00136629			0.00924639
	864	6445	non-SRS1	0
	865	6447	SRS1	1							0.648447			0.992069
	866	6453	non-SRS1	0				0.668038	0.177014			0.925737		0.241024
	867	6456	non-SRS1	0						0.00251214	0.0060981
	868	6457	non-SRS1	0			0.00248418			0.0034609
	869	6458	non-SRS1	0	0.404093							0.38746
	870	6459	non-SRS1	0				0.83997
	871	6460	SRS1	1										0.94749
	872	6461	SRS1	1		0.98894		0.998743	0.999052	0.99499		0.978774
	873	6462	non-SRS1	0									0.217639
	874	6474	SRS1	1				0.122471	0.669748	0.465967
	875	6476	SRS1	1	0.684481		0.799209						0.263985
	876	6478	non-SRS1	0				0.0363973				0.00138691
	877	6479	non-SRS1	0									0.879988
	878	6481	non-SRS1	0				0.121615		0.756131
	879	6486	SRS1	1
	880	6491	SRS1	1				0.149565					0.845844
	881	6496	non-SRS1	0							0.161249
	882	6497	non-SRS1	0	0.449869						0.865143			0.062823
	883	6506	non-SRS1	0										0.884019
	884	6507	non-SRS1	0
	885	6510	non-SRS1	0		0.300423					0.0900905			0.100751
	886	6516	SRS1	1			0.973383	0.869402	0.953438			0.980454	0.99455
	887	6517	non-SRS1	0								0.00785842
	888	6524	SRS1	1			0.98051		0.796206	0.672323				0.974674
	889	6527	SRS1	1						0.969721	0.995938	0.967237
	890	6528	SRS1	1			0.300696	0.288802						0.0284127
	891	6529	non-SRS1	0			0.726396						0.266755
	892	6530	non-SRS1	0			0.0897456
	893	6531	SRS1	1	0.945147					0.952596			0.86313
	894	6532	SRS1	1	0.996572	0.995131			0.855537
	895	6534	SRS1	1							0.912548			0.0144613
	896	6536	SRS1	1	0.649515	0.990556		0.850117
	897	6546	non-SRS1	0									0.0290121
	898	6550	non-SRS1	0	0.0112958		0.117277		0.0123637
	899	6551	non-SRS1	0					0.570476
	900	6557	non-SRS1	0			0.0725047
	901	6558	SRS1	1										0.779074

## Sheet: Figure 2b
Figure 2b
	requested_features	5	10	25	50	100	200
	total_selected_features	9	17	35	72	161	299
	total_samples	459	459	459	459	459	459
	n_correct	346	355	356	368	353	349
	n_incorrect	113	104	103	91	106	110
	accuracy	0.753813	0.77342	0.775599	0.801743	0.769063	0.760349
	correct_min	4	9	20	39	67	119
	correct_max	8	16	34	66	125	189
	correct_mean	7.46243	14.9296	27.9242	56.2636	104.275	162.722
	correct_median	8	15	28	57	106	166
	correct_std	0.870206	1.38934	2.3932	4.58596	9.2871	14.6468
	incorrect_min	4	10	19	39	66	106
	incorrect_max	8	16	33	66	123	193
	incorrect_mean	7.52212	15.1058	28.4951	56.5495	104.104	162.109
	incorrect_median	8	16	29	58	107	168
	incorrect_std	0.903262	1.44061	2.59901	5.27958	11.1777	18.884

## Sheet: Figure 2c
Figure 2c
		sample_size	architecture	dataset_type	median_auc	mean_auc	ci_lower	ci_upper	n_runs
	0	18	Refit	Training					100
	1	18	Refit	Validation	0.602106	0.593511	0.495961	0.657712	10
	2	18	XGB	Training					100
	3	18	XGB	Validation	0.675096	0.643763	0.505852	0.729251	10
	4	45	Refit	Training	0.666667	0.636667	0	1	100
	5	45	Refit	Validation	0.614467	0.619363	0.541745	0.687769	10
	6	45	XGB	Training	0.666667	0.665	0	1	100
	7	45	XGB	Validation	0.732891	0.732806	0.664664	0.790989	10
	8	90	Refit	Training	0.736111	0.750421	0.5	1	100
	9	90	Refit	Validation	0.726039	0.723971	0.641386	0.798783	10
	10	90	XGB	Training	0.75	0.739794	0.333333	1	100
	11	90	XGB	Validation	0.79624	0.782816	0.732989	0.810442	10
	12	180	Refit	Training	0.8	0.779453	0.506786	0.955357	100
	13	180	Refit	Validation	0.810184	0.805962	0.765721	0.837358	10
	14	180	XGB	Training	0.787879	0.77686	0.513571	0.985606	100
	15	180	XGB	Validation	0.795879	0.803269	0.771488	0.837442	10
	16	270	Refit	Training	0.826528	0.81744	0.609559	0.947559	100
	17	270	Refit	Validation	0.822405	0.821799	0.798411	0.838643	10
	18	270	XGB	Training	0.808824	0.808701	0.606333	0.968066	100
	19	270	XGB	Validation	0.822034	0.817087	0.786133	0.834479	10
	20	360	Refit	Training	0.814641	0.811289	0.651827	0.931745	100
	21	360	Refit	Validation	0.834475	0.835862	0.816871	0.853734	10
	22	360	XGB	Training	0.794902	0.800228	0.657981	0.939553	100
	23	360	XGB	Validation	0.829797	0.831462	0.820852	0.847283	10
	24	451	Refit	Training	0.818974	0.812529	0.707125	0.915202	100
	25	451	Refit	Validation	0.850613	0.847249	0.828157	0.856792	10
	26	451	XGB	Training	0.8	0.793163	0.64859	0.918077	100
	27	451	XGB	Validation	0.845013	0.84198	0.824421	0.85511	10
	28	541	Refit	Training	0.831793	0.825857	0.708786	0.916741	100
	29	541	Refit	Validation	0.850894	0.852126	0.841066	0.872064	10
	30	541	XGB	Training	0.819739	0.812853	0.661248	0.91237	100
	31	541	XGB	Validation	0.84906	0.847948	0.835828	0.855016	10
	32	631	Refit	Training	0.820263	0.820558	0.723359	0.915954	100
	33	631	Refit	Validation	0.855431	0.857351	0.840619	0.879059	10
	34	631	XGB	Training	0.816919	0.817409	0.695022	0.918709	100
	35	631	XGB	Validation	0.851234	0.849938	0.837124	0.860205	10
	36	721	Refit	Training	0.844067	0.844325	0.762634	0.926919	100
	37	721	Refit	Validation	0.85487	0.855572	0.84546	0.867354	10
	38	721	XGB	Training	0.837073	0.833829	0.729732	0.9194	100
	39	721	XGB	Validation	0.85494	0.852048	0.835888	0.859134	10
	40	811	Refit	Training	0.842782	0.840675	0.732085	0.922186	100
	41	811	Refit	Validation	0.86065	0.860556	0.854514	0.865143	10
	42	811	XGB	Training	0.826749	0.825282	0.742557	0.905105	100
	43	811	XGB	Validation	0.856062	0.855672	0.846881	0.863318	10
	44	902	Refit	Training	0.831436	0.831423	0.743374	0.912634	100
	45	902	Refit	Validation	0.864487	0.864805	0.85661	0.870503	10
	46	902	XGB	Training	0.817837	0.81852	0.733001	0.91148	100
	47	902	XGB	Validation	0.858947	0.858549	0.853478	0.86547	10

## Sheet: Figure 2d
Figure 2d
		training hold-out set predictions													validation on test data
		sample_id	true_label	true_label_encoded	pred_iter_0	pred_iter_1	pred_iter_2	pred_iter_3	pred_iter_4	pred_iter_5	pred_iter_6	pred_iter_7	pred_iter_8	pred_iter_9	sample_id	true_label	true_label_encoded	pred_iter_0	pred_iter_1	pred_iter_2	pred_iter_3	pred_iter_4	pred_iter_5	pred_iter_6	pred_iter_7	pred_iter_8	pred_iter_9	mean_pred_score
	0	NL1002baseline	0	0			0.00943637	0.0605454	0.0088325						NL1083baseline	0	0	0.0368443	0.0636066	0.014871	0.043304	0.112152	0.0112875	0.301486	0.0820551	0.0354708	0.180167	0.0881245
	1	NL1006baseline	0	0				0.00155992						0.00166018	NL1102baseline	0	0	0.0419401	0.00113631	0.0025225	0.0823444	0.0197022	0.00494479	0.0116852	0.0136705	0.02801	0.0287976	0.0234754
	2	NL1010baseline	0	0				0.0791453					0.00686401		NL1144baseline	0	0	0.195757	0.751588	0.461716	0.20175	0.315154	0.64262	0.125997	0.736518	0.537444	0.099087	0.406763
	3	NL1012baseline	0	0							0.0140551				NL1254baseline	0	0	0.0699881	0.00488885	0.0395775	0.00531247	0.0136744	0.0158762	0.0164929	0.00575075	0.0575039	0.324344	0.0553409
	4	NL1013baseline	0	0											NL1264baseline	0	0	0.487936	0.0323646	0.245228	0.207267	0.283729	0.586755	0.421862	0.189478	0.590469	0.227459	0.327255
	5	NL1015baseline	0	0						0.923766		0.956232			NL1275baseline	0	0	0.227326	0.381455	0.332657	0.0894598	0.161686	0.0848412	0.441354	0.0450807	0.262834	0.481262	0.250796
	6	NL1016baseline	0	0								0.838867	0.0392407		NL1278baseline	0	0	0.0713989	0.00685776	0.0397887	0.323683	0.0351172	0.0862631	0.0602437	0.201833	0.104728	0.140511	0.107042
	7	NL1017baseline	0	0		0.01066					0.0013211		0.0423397		NL1282baseline	0	0	0.043167	0.0745405	0.0282653	0.0435075	0.305704	0.074505	0.0454769	0.0189177	0.0761402	0.0166313	0.0726856
	8	NL101baseline	0	0				0.022276		0.0714689					NL1283baseline	0	0	0.00516534	0.00372691	0.00297505	0.162849	0.00587802	0.0279682	0.0146143	0.00863992	0.0338293	0.0598486	0.0325495
	9	NL1023baseline	0	0	0.212386			0.0467701	0.0463132		0.0111976		0.0146967		NL1312baseline	0	0	0.0366325	0.00949797	0.00456716	0.216562	0.0204535	0.629811	0.161556	0.0102419	0.254261	0.0454726	0.138906
	10	NL1024baseline	0	0		0.000136089									NL1323baseline	0	0	0.196541	0.0919997	0.0247197	0.244053	0.145307	0.177307	0.154029	0.203693	0.487641	0.249562	0.197485
	11	NL1025baseline	0	0	0.0020056										NL1340baseline	0	0	0.51486	0.335933	0.521867	0.278963	0.481539	0.197508	0.864903	0.433045	0.0524759	Figure 2e	0.418137
	12	NL1027baseline	0	0								0.0905906		0.0486695	NL1357baseline	0	0	0.477058	0.261617	0.0228512	0.0650493	0.0663959	0.249629	0.843984	0.0300084	0.715945	0.282425	0.301496
	13	NL1029baseline	0	0						0.000437523					NL1375baseline	0	0	0.0300787	0.0105536	0.0212487	0.00295457	0.0191573	0.600046	0.020005	0.00754349	0.0141015	0.0111919	0.0736881
	14	NL1030baseline	0	0						0.00542929					NL1392baseline	0	0	0.0337501	0.0132971	0.0352023	0.0208927	0.119075	0.0360558	0.00777465	0.0978078	0.0559531	0.0350846	0.0454893
	15	NL1031baseline	0	0		0.009287			0.0110035				0.00323686		NL1399baseline	0	0	0.263093	0.447545	0.0159062	0.0134183	0.106216	0.0259477	0.0311659	0.0823935	0.0340205	0.324939	0.134465
	16	NL1032baseline	0	0											NL1449baseline	0	0	0.00820596	0.188844	0.022628	0.175743	0.0222623	0.117333	0.350658	0.0444042	0.0199056	0.016924	0.0966908
	17	NL1033baseline	0	0								0.759966			NL1451baseline	0	0	0.208302	0.0155542	0.0175203	0.123992	0.144766	0.0126643	0.250026	0.0365423	0.211448	0.155877	0.117669
	18	NL1043baseline	0	0											NL1511baseline	0	0	0.151843	0.0537918	0.652388	0.0629955	0.0641386	0.28642	0.218883	0.0182791	0.0723094	0.0725645	0.165361
	19	NL1044baseline	0	0			0.0101566	0.00232233				0.0148688	0.0036595		NL1512baseline	0	0	0.203708	0.48457	0.0634466	0.349712	0.222312	0.749148	0.712948	0.0581071	0.214021	0.231307	0.328928
	20	NL1047baseline	0	0		0.00296555		0.00877405					0.000970232		NL1524baseline	0	0	0.0124186	0.0323117	0.175608	0.259682	0.0335273	0.0554142	0.348723	0.0321116	0.0888415	0.125335	0.116397
	21	NL1048baseline	0	0								0.0466325			NL1528baseline	0	0	0.0524633	0.181014	0.241467	0.00599788	0.426465	0.140259	0.0834816	0.0578781	0.371439	0.57258	0.213304
	22	NL1049baseline	0	0		0.183524		0.868833		0.040578				0.976879	NL1543baseline	0	0	0.0290613	0.17087	0.546844	0.0454823	0.0365405	0.205116	0.546665	0.0867991	0.394312	0.0474063	0.21091
	23	NL1055baseline	0	0	0.0232091										NL1549baseline	0	0	0.141237	0.225584	0.00543138	0.00271073	0.0327985	0.0194863	0.0291395	0.0355532	0.0310905	0.0760692	0.0599101
	24	NL1056baseline	0	0											NL1567baseline	0	0	0.0221067	0.0584078	0.0438583	0.0344769	0.290136	0.0123898	0.13663	0.027223	0.370676	0.0432705	0.103918
	25	NL1060baseline	0	0		0.473928									NL1570baseline	0	0	0.214974	0.00575526	0.00735139	0.0430827	0.0254368	0.126414	0.029478	0.170408	0.0283854	0.555827	0.120711
	26	NL1063baseline	0	0		0.00098579	0.00384708	0.00107908			0.0294481				NL1574baseline	0	0	0.0264322	0.0800661	0.183316	0.0569596	0.0479666	0.0104515	0.0923744	0.196317	0.114467	0.19418	0.100253
	27	NL1067baseline	0	0			0.229986		0.0815984	0.166492					NL1583baseline	0	0	0.100781	0.0205497	0.0348604	0.042918	0.0659809	0.556811	0.208949	0.0422129	0.073165	0.0721772	0.121841
	28	NL1072baseline	0	0	0.746733								0.155552		NL1589baseline	0	0	0.0857762	0.0715763	0.467573	0.101718	0.0249585	0.2141	0.336913	0.369547	0.330665	0.309401	0.231223
	29	NL1073baseline	0	0						0.28709		0.904101			NL1594baseline	0	0	0.247734	0.104982	0.0553821	0.270174	0.10777	0.138832	0.176193	0.310403	0.152096	0.066603	0.163017
	30	NL1075baseline	0	0		0.02533			0.0186456						NL1616baseline	0	0	0.054462	0.0539224	0.0720725	0.208487	0.500468	0.22645	0.897644	0.141881	0.763262	0.0425922	0.296124
	31	NL1076baseline	0	0			0.105858			0.207807	0.0795319		0.211819		NL1623baseline	0	0	0.00505805	0.072193	0.0147799	0.0194868	0.0407423	0.00325469	0.09126	0.0480289	0.0451462	0.0745192	0.0414469
	32	NL1081baseline	0	0	0.0225281			0.00245265		0.0207794					NL1639baseline	0	0	0.0602936	0.145324	0.0421156	0.217953	0.0981192	0.140944	0.403921	0.0218727	0.023918	0.0254556	0.117992
	33	NL1082baseline	0	0				0.166251				0.390369			NL1641baseline	0	0	0.70187	0.0183272	0.0275116	0.0172247	0.0589988	0.117367	0.0377538	0.144506	0.0187445	0.0238097	0.116611
	34	NL1084baseline	0	0			0.193783								NL1652baseline	0	0	0.00707932	0.233762	0.0912846	0.0102589	0.0172903	0.0126377	0.134112	0.028622	0.0675591	0.317684	0.0920291
	35	NL1086baseline	0	0				0.00564929		0.000532986		0.0247108			NL1673baseline	0	0	0.254632	0.0906155	0.0217113	0.0670673	0.0533208	0.0350123	0.6678	0.119919	0.149479	0.0197774	0.147933
	36	NL108baseline	0	0	0.00585558	0.00310751		0.00808522		0.0096757	0.0227567				NL1682baseline	0	0	0.0592593	0.0819173	0.14086	0.0315896	0.0386794	0.0315241	0.215664	0.0836766	0.509608	0.261567	0.145435
	37	NL1092baseline	0	0		0.00970249					0.018159				NL1683baseline	0	0	0.787348	0.864159	0.0882701	0.258889	0.360254	0.55403	0.683526	0.912462	0.699947	0.750261	0.595915
	38	NL1095baseline	0	0											NL1701baseline	0	0	0.326103	0.674696	0.34385	0.149049	0.792097	0.375198	0.67106	0.255256	0.118529	0.0962515	0.380209
	39	NL1099baseline	0	0							0.66865	0.49889			NL1704baseline	0	0	0.582278	0.115928	0.199479	0.0165758	0.28082	0.11337	0.0488259	0.15395	0.311277	0.0616227	0.188413
	40	NL1104baseline	0	0					0.00585548						NL1736baseline	0	0	0.00458457	0.0155913	0.0077761	0.0306727	0.101846	0.0334052	0.439566	0.0258729	0.0045363	0.022772	0.0686623
	41	NL1105baseline	0	0	0.0148077					0.0148271					NL1747baseline	0	0	0.389881	0.30678	0.219368	0.121703	0.13661	0.091072	0.492987	0.0669358	0.0619047	0.135281	0.202252
	42	NL1107baseline	0	0	0.467556						0.305173				NL1750baseline	0	0	0.0802852	0.0561609	0.374003	0.31589	0.0517539	0.14679	0.303033	0.129312	0.162972	0.0429134	0.166311
	43	NL1116baseline	0	0	0.00257379	0.000680908	0.00113846						0.00127583		NL1766baseline	0	0	0.0659806	0.0449543	0.0974216	0.0601518	0.0962657	0.0153794	0.323314	0.0369002	0.023781	0.0655479	0.0829696
	44	NL1120baseline	0	0				0.0695463	0.00744471	0.00254334		0.0293962			NL1777baseline	0	0	0.147179	0.455476	0.318508	0.778748	0.259513	0.303275	0.276129	0.094405	0.642344	0.505717	0.378129
	45	NL118baseline	0	0											NL1800baseline	0	0	0.156609	0.023043	0.0318195	0.0108479	0.125158	0.0273712	0.246076	0.492119	0.279342	0.00899497	0.140138
	46	NL1239baseline	0	0			0.219084						0.0122841	0.108906	NL1803baseline	0	0	0.314658	0.0535499	0.131002	0.430429	0.132433	0.213259	0.112618	0.110959	0.306635	0.361797	0.216734
	47	NL1240baseline	0	0	0.00184338		0.0966532					0.00234053			NL1809baseline	0	0	0.752465	0.043213	0.0329801	0.026629	0.0106403	0.0388499	0.0601846	0.0625093	0.0297977	0.234873	0.129214
	48	NL1244baseline	0	0									0.00497922	0.00734963	NL1811baseline	0	0	0.0737147	0.437345	0.0110111	0.0407098	0.00514793	0.284289	0.85907	0.1423	0.470307	0.224097	0.254799
	49	NL1246baseline	0	0			0.00340187						0.0041074	0.0248326	NL1813baseline	0	0	0.240739	0.0265442	0.124222	0.169066	0.0582817	0.15925	0.701361	0.210206	0.291473	0.418772	0.239992
	50	NL1250baseline	0	0	0.0676906		0.00402238								NL1819baseline	0	0	0.595784	0.850214	0.68034	0.876633	0.818431	0.724247	0.955224	0.209928	0.198045	0.553095	0.646194
	51	NL1255baseline	0	0			0.000639777		0.0409644						NL1838baseline	0	0	0.0924788	0.0212559	0.0966079	0.0118788	0.0911225	0.0213805	0.0687231	0.102067	0.0560093	0.0296108	0.0591135
	52	NL1256baseline	0	0				0.407705	0.169014					0.865234	NL1840baseline	0	0	0.0590405	0.027398	0.00548878	0.0328557	0.08844	0.116809	0.307673	0.0318488	0.111699	0.378245	0.11595
	53	NL1257baseline	0	0	0.0642144				0.0455568						NL1842baseline	0	0	0.0333978	0.00220577	0.00762884	0.00516535	0.0366159	0.00283795	0.0307452	0.0580106	0.0454107	0.28551	0.0507528
	54	NL1260baseline	0	0					0.1511			0.327261			NL1851baseline	0	0	0.548235	0.304582	0.0411682	0.0473509	0.808428	0.16633	0.31836	0.559934	0.137758	0.57117	0.350332
	55	NL1266baseline	0	0											NL1853baseline	0	0	0.102333	0.127227	0.0882614	0.336783	0.0555768	0.407436	0.391779	0.246792	0.132532	0.150731	0.203945
	56	NL1267baseline	0	0			0.0228227		0.00341171					0.00702927	NL1854baseline	0	0	0.133347	0.0325384	0.254049	0.238943	0.453765	0.115934	0.331254	0.0391894	0.20138	0.0669734	0.186737
	57	NL1272baseline	0	0	0.0719437	0.143572					0.0660498				NL1855baseline	0	0	0.0515033	0.125974	0.0227483	0.15885	0.403829	0.213448	0.166241	0.284762	0.456089	0.147519	0.203096
	58	NL1280baseline	0	0	0.00341771				0.028939				0.00529495	0.00800944	NL1856baseline	0	0	0.314998	0.191966	0.14876	0.447325	0.443839	0.865101	0.807704	0.0366418	0.0744374	0.218217	0.354899
	59	NL1286baseline	0	0			0.0830214		0.11842						NL1857baseline	0	0	0.0739074	0.0685037	0.00705657	0.00749963	0.0553925	0.0251343	0.0960261	0.130022	0.0539938	0.0488401	0.0566376
	60	NL1288baseline	0	0		0.00868265		0.00382692			0.0562781				NL1860baseline	0	0	0.0834939	0.015486	0.104545	0.340411	0.0511808	0.150169	0.0810892	0.0686981	0.02865	0.00663263	0.0930355
	61	NL1293baseline	0	0			0.0120493						0.0583918		NL1865baseline	0	0	0.140505	0.343236	0.241892	0.183524	0.0603338	0.0282938	0.759598	0.219888	0.375841	0.100989	0.24541
	62	NL1294baseline	0	0	0.0171887		0.00226621	0.0168798			0.0154264				NL1867baseline	0	0	0.0122991	0.0328359	0.0186988	0.0504803	0.311911	0.00932847	0.224785	0.0349532	0.19957	0.037086	0.0931948
	63	NL1295baseline	0	0			0.0285824			0.123576	0.0346587				NL1877baseline	0	0	0.0787581	0.0485263	0.0186731	0.205598	0.258063	0.486641	0.042574	0.129527	0.0426503	0.0190149	0.133003
	64	NL1296baseline	0	0		0.783043				0.29168				0.990943	NL1879baseline	0	0	0.0262198	0.00217679	0.0125516	0.00663495	0.0215568	0.0032501	0.00791035	0.0138558	0.054926	0.068284	0.0217366
	65	NL1300baseline	0	0						0.521969					NL1880baseline	0	0	0.659734	0.361948	0.105421	0.601549	0.170842	0.552943	0.638898	0.103179	0.169531	0.112187	0.347623
	66	NL1303baseline	0	0										0.00308679	NL1881baseline	0	0	0.0342001	0.0127587	0.015737	0.123626	0.0163342	0.0181961	0.327482	0.116987	0.219256	0.181363	0.106594
	67	NL1310baseline	0	0					0.880278						NL1885baseline	0	0	0.041533	0.062748	0.0293807	0.0287965	0.0794402	0.497659	0.465505	0.0672392	0.103886	0.0949184	0.147111
	68	NL1316baseline	0	0							0.090159	0.0573907			NL1888baseline	0	0	0.0243553	0.0575687	0.0520742	0.0801764	0.200806	0.401192	0.842346	0.395286	0.27845	0.0700334	0.240229
	69	NL1331baseline	0	0											NL1893baseline	0	0	0.0280332	0.0070276	0.00996027	0.0607997	0.0608859	0.0251868	0.0478476	0.0187383	0.142718	0.163076	0.0564273
	70	NL1336baseline	0	0	0.39996					0.320207	0.0846271				NL1898baseline	0	0	0.077673	0.0277266	0.0227579	0.178993	0.0310499	0.536797	0.0456861	0.0643973	0.317872	0.301509	0.160446
	71	NL1337baseline	0	0		0.0034853									NL1899baseline	0	0	0.102188	0.0704355	0.379277	0.241593	0.0321454	0.112515	0.211896	0.497876	0.350841	0.163522	0.216229
	72	NL1338baseline	0	0	0.0204829	0.00314575				0.0177774		0.127995			NL18baseline	0	0	0.4275	0.0204377	0.253652	0.165882	0.0173378	0.285914	0.0200417	0.0347216	0.378727	0.117403	0.172162
	73	NL1341baseline	0	0					0.0173559	0.000579896					NL1902baseline	0	0	0.0833654	0.162473	0.206918	0.0103216	0.0776306	0.208238	0.0595056	0.4533	0.0269448	0.119995	0.140869
	74	NL1342baseline	0	0									0.00560591		NL1903baseline	0	0	0.0597802	0.337721	0.133889	0.127402	0.106561	0.526735	0.217804	0.372922	0.0781518	0.448591	0.240956
	75	NL1343baseline	0	0		0.945593	0.905187				0.730102	0.326203	0.570542		NL1922baseline	0	0	0.0198337	0.0505687	0.181964	0.105361	0.0422789	0.0487973	0.213813	0.0232508	0.213219	0.0799676	0.0979054
	76	NL1344baseline	0	0				0.803117			0.674022				NL1927baseline	0	0	0.247555	0.147059	0.059058	0.174715	0.107984	0.545113	0.309858	0.53089	0.19204	0.410355	0.272463
	77	NL135baseline	0	0	0.0380937	0.00560774					0.0675847				NL1930baseline	0	0	0.0368322	0.00634177	0.0689924	0.02501	0.0639103	0.0182882	0.0447082	0.00961855	0.00984021	0.0105292	0.0294071
	78	NL1362baseline	0	0			0.0192392		0.0419045	0.00127164					NL1932baseline	0	0	0.0318897	0.235569	0.0270144	0.0120382	0.218407	0.0610444	0.0820207	0.0147062	0.0329275	0.183658	0.0899275
	79	NL1368baseline	0	0					0.0371303						NL1934baseline	0	0	0.168044	0.00774172	0.0160271	0.153008	0.248309	0.326127	0.0709762	0.154642	0.400312	0.215458	0.176065
	80	NL1372baseline	0	0	0.0320424					0.735523					NL1936baseline	0	0	0.0554224	0.140258	0.0241045	0.202091	0.0687535	0.11678	0.0850093	0.0802049	0.229645	0.288055	0.129032
	81	NL1377baseline	0	0			0.216977						0.15656		NL1937baseline	0	0	0.136191	0.0276358	0.138034	0.01179	0.0683986	0.0332948	0.203801	0.0459061	0.0786336	0.0653738	0.0809059
	82	NL1383baseline	0	0	0.0118816					0.00384266	0.0010114				NL1939baseline	0	0	0.114481	0.00531915	0.0140981	0.142725	0.0226155	0.0785167	0.159001	0.0401052	0.0165672	0.133448	0.0726877
	83	NL1386baseline	0	0			0.443467					0.445641			NL1973baseline	0	0	0.0150514	0.00885387	0.023649	0.0074671	0.0168639	0.0248223	0.0149642	0.0206636	0.126001	0.0334416	0.0291778
	84	NL1389baseline	0	0	0.0372808										NL1974baseline	0	0	0.717182	0.165906	0.028674	0.296009	0.0645547	0.290771	0.208069	0.0906692	0.287481	0.130113	0.227943
	85	NL1401baseline	0	0									0.271998		NL1976baseline	0	0	0.744952	0.312793	0.264136	0.090473	0.256869	0.561131	0.513307	0.0526965	0.497	0.0320925	0.332545
	86	NL1402baseline	0	0	0.0146579	0.0115429	0.00137651		0.00136017	0.000391495					NL1977baseline	0	0	0.232218	0.0951652	0.281216	0.252149	0.155563	0.302574	0.525135	0.125733	0.279326	0.348156	0.259724
	87	NL1406baseline	0	0	0.011918	0.00420382								0.00521782	NL1985baseline	0	0	0.0103428	0.0258872	0.039635	0.0339326	0.0545437	0.0116654	0.268792	0.0411981	0.0590156	0.0269744	0.0571987
	88	NL1407baseline	0	0			0.0128857								NL1990baseline	0	0	0.0173236	0.00710732	0.00817215	0.00335046	0.0193038	0.0663477	0.0857305	0.0100214	0.0117	0.064209	0.0293266
	89	NL1411baseline	0	0											NL1994baseline	0	0	0.0260832	0.0359755	0.0433537	0.0516977	0.0295329	0.377649	0.0587361	0.186883	0.143827	0.0402146	0.0993953
	90	NL1412baseline	0	0											NL2004baseline	0	0	0.354146	0.548202	0.601066	0.02596	0.0605075	0.104853	0.925162	0.303108	0.512927	0.273535	0.370947
	91	NL1413baseline	0	0	0.263283						0.596284				NL2014baseline	0	0	0.106761	0.00566086	0.0325379	0.0187694	0.178297	0.133827	0.316846	0.0265865	0.110419	0.190849	0.112055
	92	NL1415baseline	0	0			0.201091	0.52748			0.285246	0.0257824			NL2017baseline	0	0	0.335284	0.0127906	0.0633185	0.103043	0.144325	0.47062	0.132469	0.0398577	0.428201	0.213579	0.194349
	93	NL1421baseline	0	0											NL2022baseline	0	0	0.86093	0.144248	0.11703	0.129932	0.173618	0.0259857	0.344874	0.0410481	0.758548	0.252804	0.284902
	94	NL1425baseline	0	0		0.123056				0.00308148					NL2031baseline	0	0	0.0353924	0.03	0.0100679	0.0228861	0.00817244	0.095937	0.722363	0.0711114	0.0741236	0.0375344	0.110759
	95	NL1430baseline	0	0	0.0333589				0.239684						NL2035baseline	0	0	0.0878274	0.786554	0.0329674	0.359834	0.134674	0.109403	0.373338	0.024911	0.315525	0.120401	0.234543
	96	NL1432baseline	0	0		0.218341	0.172099								NL2041baseline	0	0	0.00381305	0.0269753	0.00271165	0.00303756	0.0647476	0.0104253	0.00953739	0.0172604	0.00658355	0.0317721	0.0176864
	97	NL1436baseline	0	0											NL2043baseline	0	0	0.310705	0.168631	0.0460417	0.491142	0.520486	0.0433933	0.30198	0.190159	0.107617	0.289613	0.246977
	98	NL1440baseline	0	0	0.169384								0.0839692		NL2044baseline	0	0	0.0201234	0.0232287	0.00956661	0.0357769	0.238218	0.0543179	0.0835922	0.0228887	0.0191788	0.033752	0.0540643
	99	NL1444baseline	0	0	0.00971187								0.0174422		NL2048baseline	0	0	0.190391	0.0329189	0.0849799	0.089986	0.0300612	0.0298062	0.0557396	0.00606315	0.309969	0.591872	0.142179
	100	NL1445baseline	0	0				0.00992423				0.0901263			NL2051baseline	0	0	0.086038	0.010234	0.0638217	0.0803599	0.0430375	0.266224	0.136541	0.0383729	0.0889654	0.0418452	0.0855439
	101	NL1450baseline	0	0							0.148986				NL2052baseline	0	0	0.0705127	0.0143148	0.10302	0.306201	0.0299646	0.235776	0.142504	0.02793	0.11811	0.0295348	0.107787
	102	NL1454baseline	0	0			0.585733						0.188778	0.0361708	NL2053baseline	0	0	0.113641	0.142866	0.0126937	0.0943654	0.414968	0.0232615	0.486765	0.210546	0.37074	0.197848	0.206769
	103	NL1455baseline	0	0		0.00115753				0.0217442					NL2065baseline	0	0	0.0313543	0.0339059	0.0150248	0.0702654	0.255729	0.040518	0.0261958	0.0285369	0.0433672	0.109144	0.0654041
	104	NL145baseline	0	0											NL2074baseline	0	0	0.140275	0.00370993	0.00143284	0.0416825	0.0195894	0.00946915	0.0477258	0.030851	0.0362061	0.0502097	0.0381151
	105	NL1464baseline	0	0						0.000571057			0.0256595		NL2075baseline	0	0	0.121437	0.0242827	0.00927449	0.164833	0.0118089	0.0445656	0.167957	0.0186325	0.0191769	0.0386499	0.0620619
	106	NL1467baseline	0	0								0.00751912			NL2088baseline	0	0	0.0359866	0.116315	0.00620164	0.0282329	0.367202	0.00236148	0.0330024	0.0044053	0.332126	0.0467441	0.0972577
	107	NL1470baseline	0	0					0.005582		0.00936176	0.00206188			NL2089baseline	0	0	0.215714	0.118482	0.0548769	0.00842799	0.1069	0.0602836	0.10197	0.112438	0.138052	0.138961	0.105611
	108	NL1471baseline	0	0										0.080644	NL2109baseline	0	0	0.0111012	0.0475973	0.00992393	0.029392	0.0198599	0.0204122	0.0750285	0.00334369	0.00506943	0.0233076	0.0245036
	109	NL1473baseline	0	0					0.0570685						NL2112baseline	0	0	0.0579121	0.237808	0.156826	0.0118259	0.0308276	0.409919	0.462194	0.0341352	0.0419103	0.0867061	0.153006
	110	NL1474baseline	0	0			0.578741			0.0643415		0.0660975			NL2124baseline	0	0	0.00315716	0.0164599	0.00247336	0.0118621	0.116677	0.00981432	0.0424065	0.022403	0.0365349	0.0487438	0.0310533
	111	NL1478baseline	0	0											NL2128baseline	0	0	0.026959	0.0208796	0.00829361	0.0224127	0.0534783	0.0423097	0.0361406	0.111097	0.187936	0.131984	0.0641491
	112	NL1482baseline	0	0								0.0233282	0.00351242		NL2132baseline	0	0	0.0110625	0.0160221	0.00750465	0.0602777	0.104413	0.299777	0.121185	0.0133926	0.108372	0.117423	0.0859429
	113	NL1483baseline	0	0				0.00229432		0.00738139					NL2138baseline	0	0	0.044687	0.018691	0.0526474	0.0156003	0.0131869	0.0150731	0.040371	0.026839	0.0316824	0.0282274	0.0287006
	114	NL1486baseline	0	0					0.425203						NL2139baseline	0	0	0.213847	0.433802	0.205342	0.507967	0.0826841	0.48593	0.309433	0.252465	0.207036	0.0947925	0.27933
	115	NL1488baseline	0	0	0.00805109								0.00845704		NL2140baseline	0	0	0.0335974	0.0387259	0.0387744	0.0136212	0.060345	0.0181117	0.0409302	0.0364322	0.0402242	0.0184945	0.0339257
	116	NL1495baseline	0	0											NL2160baseline	0	0	0.00639853	0.00927268	0.00266594	0.00278862	0.0387446	0.00406098	0.00119489	0.00165595	0.0121143	0.00202709	0.00809236
	117	NL1499baseline	0	0				0.873523							NL2161baseline	0	0	0.121711	0.387609	0.164752	0.0893022	0.0443653	0.0159877	0.741852	0.16247	0.350862	0.0405787	0.211949
	118	NL14baseline	0	0						0.0304538			0.00577854		NL2168baseline	0	0	0.00423458	0.0104356	0.00301822	0.0524893	0.0244557	0.00631599	0.0824988	0.0206174	0.163002	0.0600948	0.0427162
	119	NL1500baseline	0	0	0.253589			0.319181	0.288222		0.139803				NL2169baseline	0	0	0.0208539	0.011241	0.00416397	0.0244332	0.109398	0.0268166	0.211927	0.0127682	0.00797578	0.0392116	0.046879
	120	NL1501baseline	0	0				0.000303477			0.00487543				NL2178baseline	0	0	0.0927552	0.00533141	0.0103685	0.00343725	0.118619	0.0172035	0.0359959	0.071823	0.0992523	0.0467409	0.0501527
	121	NL1509baseline	0	0			0.00288379								NL2182baseline	0	0	0.0280548	0.00901026	0.0331161	0.0534886	0.0112348	0.0182015	0.248964	0.0414657	0.225582	0.244636	0.0913754
	122	NL1510baseline	0	0					0.00495278						NL2183baseline	0	0	0.1997	0.00375613	0.0439971	0.120116	0.0496366	0.0611513	0.538937	0.0181643	0.0618739	0.0518345	0.114917
	123	NL1514baseline	0	0	0.102543						0.00136319	0.0648684	0.00288049		NL2184baseline	0	0	0.163396	0.0265554	0.0608426	0.0783195	0.395888	0.0721927	0.054233	0.0159119	0.0853022	0.398356	0.1351
	124	NL1515baseline	0	0			0.00491062				0.00785539				NL2198baseline	0	0	0.00422734	0.00434207	0.0177902	0.0026586	0.0595042	0.0290908	0.0686196	0.0388933	0.0455321	0.00762848	0.0278287
	125	NL1529baseline	0	0			0.0769719		0.0493353		0.0756695			0.121728	NL2199baseline	0	0	0.149316	0.0135197	0.00342241	0.00536575	0.0368477	0.029027	0.07083	0.332865	0.0391947	0.126955	0.0807342
	126	NL1535baseline	0	0		0.346895			0.874847		0.140582				NL2203baseline	0	0	0.680007	0.0382666	0.277438	0.0459624	0.0769482	0.235712	0.625132	0.809116	0.139557	0.366777	0.329492
	127	NL1539baseline	0	0					0.0159446		0.0360011				NL2206baseline	0	0	0.240364	0.0508205	0.106133	0.0707844	0.00681707	0.0455122	0.128323	0.0935504	0.146654	0.0742699	0.0963229
	128	NL153baseline	0	0	0.00274266										NL2214baseline	0	0	0.0986082	0.0323671	0.025272	0.154282	0.0576839	0.254242	0.107525	0.0420917	0.0739178	0.0683178	0.0914307
	129	NL1550baseline	0	0		0.300282					0.28319			0.0223164	NL2218baseline	0	0	0.298951	0.943484	0.284156	0.0433388	0.904602	0.183312	0.608372	0.18541	0.319683	0.611149	0.438246
	130	NL1551baseline	0	0	0.00340663	0.495843					0.015241	0.00196894			NL2221baseline	0	0	0.0236523	0.00452625	0.0135885	0.0309138	0.0243719	0.00595855	0.0610541	0.00929529	0.0140272	0.0252941	0.0212682
	131	NL1554baseline	0	0	0.41062				0.451616			0.923528			NL2222baseline	0	0	0.0332905	0.00344849	0.262242	0.19662	0.0104516	0.157384	0.0272763	0.182782	0.0520564	0.282335	0.120789
	132	NL1571baseline	0	0			0.0134526								NL2238baseline	0	0	0.0623545	0.0256915	0.0589619	0.0463897	0.0501381	0.094183	0.0547784	0.0188046	0.452121	0.181847	0.104527
	133	NL1573baseline	0	0				0.0143934					0.326085		NL2242baseline	0	0	0.360894	0.645962	0.101862	0.745637	0.260183	0.0415777	0.852904	0.740874	0.438364	0.509535	0.469779
	134	NL1579baseline	0	0								0.000223284			NL2247baseline	0	0	0.599106	0.35933	0.173292	0.0151531	0.702481	0.0526569	0.961412	0.553904	0.0416868	0.731738	0.419076
	135	NL1582baseline	0	0			0.154194	0.100052		0.00320613		0.00391282			NL2255baseline	0	0	0.36558	0.435368	0.0670074	0.0186272	0.378891	0.231649	0.460543	0.210237	0.0594836	0.210144	0.243753
	136	NL1587baseline	0	0								0.0613839	0.0133207		NL2256baseline	0	0	0.271475	0.455904	0.0840024	0.0369272	0.30832	0.175649	0.228194	0.507692	0.266816	0.0980399	0.243302
	137	NL1596baseline	0	0								0.0234198		0.0145034	NL2257baseline	0	0	0.0759263	0.00656506	0.0131372	0.0426277	0.120495	0.306119	0.148876	0.0208971	0.0801317	0.00987415	0.0824648
	138	NL1604baseline	0	0			0.0489449								NL2260baseline	0	0	0.108695	0.014663	0.0332799	0.0693378	0.0221366	0.449946	0.204143	0.13274	0.129214	0.176113	0.134027
	139	NL1629baseline	0	0											NL2278baseline	0	0	0.0538301	0.00386775	0.00210222	0.0115881	0.00324955	0.0283545	0.0379497	0.00867411	0.00556947	0.00547779	0.0160663
	140	NL1631baseline	0	0		0.864151									NL2281baseline	0	0	0.00896702	0.167587	0.0551649	0.00933265	0.151045	0.0891601	0.130589	0.101236	0.0409183	0.0472282	0.0801228
	141	NL1632baseline	0	0		0.304937		0.426635	0.528698						NL2289baseline	0	0	0.203028	0.186504	0.0181266	0.055534	0.0369964	0.242673	0.268097	0.178894	0.169009	0.346834	0.17057
	142	NL1646baseline	0	0											NL2291baseline	0	0	0.565499	0.940038	0.574121	0.596137	0.64997	0.496175	0.770338	0.358043	0.558365	0.599722	0.610841
	143	NL1653baseline	0	0	0.100549								0.281597		NL2302baseline	0	0	0.0866066	0.105325	0.0204255	0.304288	0.0551868	0.0453002	0.313797	0.00466904	0.0185917	0.0104501	0.096464
	144	NL1676baseline	0	0		0.0960857				0.012834			0.00429658	0.0918141	NL2307baseline	0	0	0.0408442	0.114219	0.0431498	0.0371121	0.0442492	0.00916198	0.0359962	0.0298136	0.050189	0.150709	0.0555445
	145	NL1692baseline	0	0					0.0218096		0.260519				NL2311baseline	0	0	0.0237215	0.0521848	0.0252402	0.00313131	0.218784	0.0163657	0.19695	0.0754207	0.0764359	0.0512233	0.0739458
	146	NL1694baseline	0	0						0.0115243					NL2328baseline	0	0	0.0820767	0.00479589	0.00745853	0.00224758	0.00483342	0.00611053	0.00126198	0.00907965	0.00987883	0.0202255	0.0147969
	147	NL1711baseline	0	0	0.429443					0.0338495	0.0385205		0.583951		NL2333baseline	0	0	0.0225885	0.0336551	0.181773	0.0200743	0.540083	0.0275953	0.298901	0.0332071	0.190551	0.0596972	0.140813
	148	NL1718baseline	0	0	0.0162584	0.0369144	0.00675427	0.0137229							NL2334baseline	0	0	0.078651	0.108187	0.0724018	0.121663	0.278898	0.0773346	0.448138	0.102555	0.361796	0.380647	0.203027
	149	NL1719baseline	0	0		0.467827			0.0526321		0.131689	0.125452			NL2371baseline	0	0	0.0697462	0.0894943	0.0124641	0.0104082	0.0252891	0.0228618	0.0124326	0.0148438	0.0800004	0.508582	0.0846122
	150	NL173baseline	0	0					0.00726222				0.041389		NL2374baseline	0	0	0.104606	0.311433	0.144205	0.0540098	0.281378	0.121842	0.481982	0.0722984	0.137875	0.268068	0.19777
	151	NL1746baseline	0	0	0.0106129	0.00298795			0.0825823		0.325958	0.0479107			NL2377baseline	0	0	0.00291542	0.00938929	0.0336288	0.00082922	0.00782549	0.00395704	0.00686818	0.0306157	0.0479915	0.00650164	0.0150522
	152	NL1752baseline	0	0		0.208936		0.0323101				0.151986			NL2378baseline	0	0	0.0378888	0.0856326	0.0316529	0.0338667	0.0167921	0.0907236	0.0594503	0.0838202	0.108252	0.0269836	0.0575063
	153	NL1784baseline	0	0											NL2384baseline	0	0	0.0137159	0.00626551	0.0853606	0.00845815	0.00176069	0.0113244	0.223545	0.048392	0.0453728	0.440527	0.0884722
	154	NL1785baseline	0	0											NL2389baseline	0	0	0.0445421	0.710173	0.189027	0.60161	0.209867	0.0873061	0.154724	0.0676946	0.322651	0.765928	0.315352
	155	NL1788baseline	0	0		0.00249933									NL2426baseline	0	0	0.0267505	0.0232245	0.0549406	0.00839743	0.0190391	0.0064372	0.0222549	0.0520547	0.0115462	0.0596155	0.0284261
	156	NL1792baseline	0	0				0.0529109							NL2460baseline	0	0	0.156266	0.0577744	0.117474	0.0343968	0.523818	0.0914602	0.158712	0.0615682	0.284297	0.349721	0.183549
	157	NL1794baseline	0	0							0.251031		0.13146		NL2464baseline	0	0	0.114794	0.16515	0.113362	0.138222	0.195974	0.0297318	0.21278	0.0850292	0.116888	0.0747285	0.124666
	158	NL1812baseline	0	0											NL2537baseline	0	0	0.0543109	0.0624118	0.035824	0.336909	0.15145	0.0305766	0.316197	0.129619	0.0128525	0.104501	0.123465
	159	NL1827baseline	0	0											NL2604baseline	0	0	0.00673731	0.0347674	0.00610434	0.0229308	0.429151	0.0373286	0.0422098	0.0805377	0.222164	0.036655	0.0918586
	160	NL1830baseline	0	0				0.00581225		0.0250826			0.00514929		NL261baseline	0	0	0.102529	0.020005	0.0459401	0.132211	0.0180447	0.0541326	0.146865	0.0199459	0.526737	0.035923	0.110233
	161	NL1848baseline	0	0					0.0684825		0.581277		0.147511	0.286688	NL2642baseline	0	0	0.0142742	0.0574773	0.0264497	0.140657	0.0389793	0.021689	0.242243	0.0277747	0.0476133	0.298563	0.0915721
	162	NL1866baseline	0	0											NL2654baseline	0	0	0.122647	0.218889	0.0381044	0.207831	0.18672	0.110344	0.104943	0.393454	0.195615	0.208368	0.178691
	163	NL1906baseline	0	0											NL2879baseline	0	0	0.0081344	0.00275852	0.00176274	0.00965481	0.00663455	0.00362149	0.00244818	0.0127675	0.00605447	0.00733153	0.00611682
	164	NL1910baseline	0	0											NL2892baseline	0	0	0.150173	0.773373	0.0232515	0.00521853	0.25978	0.0928815	0.0809803	0.146386	0.0710671	0.0614519	0.166456
	165	NL1911baseline	0	0				0.0173654	0.197338						NL2962baseline	0	0	0.0856113	0.346897	0.1523	0.0107885	0.0222565	0.0599974	0.180437	0.1223	0.0508674	0.0297584	0.106121
	166	NL1929baseline	0	0		0.0121429						0.00892662			NL304baseline	0	0	0.12962	0.858369	0.0316955	0.0894481	0.787383	0.0926553	0.104314	0.0691956	0.264845	0.277776	0.27053
	167	NL1944baseline	0	0								0.425406	0.10421		NL3076baseline	0	0	0.0476951	0.0538632	0.0484979	0.0220364	0.210958	0.0378326	0.476341	0.00679208	0.0191439	0.0324172	0.0955577
	168	NL1975baseline	0	0			0.0552397								NL3095baseline	0	0	0.0768999	0.0309375	0.0142682	0.00839837	0.162505	0.0879839	0.031983	0.435248	0.0730883	0.158824	0.108014
	169	NL199baseline	0	0	0.00313076					0.00475494		0.0081412	0.00253909	0.0177141	NL3098baseline	0	0	0.221742	0.357755	0.0948384	0.0495771	0.218753	0.0258945	0.437093	0.0939493	0.30437	0.344816	0.214879
	170	NL2008baseline	0	0									0.296097		NL346baseline	0	0	0.164495	0.124331	0.0884721	0.237589	0.12606	0.496597	0.309675	0.0902696	0.0947841	0.426961	0.215923
	171	NL2011baseline	0	0				0.134899	0.043725						NL409baseline	0	0	0.0234891	0.411513	0.0182082	0.0164251	0.224038	0.0611224	0.164602	0.137463	0.020531	0.162037	0.123943
	172	NL2013baseline	0	0						0.642264	0.375743				NL414baseline	0	0	0.00317262	0.000570803	0.0040674	0.0102801	0.00398159	0.0110516	0.016596	0.00424359	0.027148	0.0524162	0.0133528
	173	NL2018baseline	0	0				0.186283							NL4297baseline	0	0	0.131848	0.611357	0.0791389	0.232009	0.0543421	0.672943	0.570082	0.328404	0.30506	0.763452	0.374864
	174	NL201baseline	0	0	0.934082				0.979841				0.593224		NL4317baseline	0	0	0.0498614	0.00380817	0.170888	0.00822564	0.0537398	0.0435299	0.119861	0.0115193	0.033088	0.00377026	0.0498291
	175	NL2040baseline	0	0						0.00444899		0.00835989			NL4325baseline	0	0	0.300749	0.892247	0.106507	0.0441319	0.773053	0.0434549	0.739524	0.154354	0.215877	0.171375	0.344127
	176	NL2046baseline	0	0				0.208614			0.0305143				NL4347baseline	0	0	0.1008	0.0783829	0.218283	0.0871187	0.572782	0.110083	0.53485	0.0272351	0.476147	0.175192	0.238087
	177	NL2079baseline	0	0	0.0125378		0.0121463			0.00612213					NL4358baseline	0	0	0.0475779	0.029452	0.0482895	0.00400128	0.056612	0.185192	0.263587	0.133796	0.0278876	0.0444475	0.0840843
	178	NL2081baseline	0	0		0.00115355		0.000525018							NL4434baseline	0	0	0.0420784	0.00376999	0.0207115	0.00587883	0.106551	0.0684071	0.0137919	0.0278013	0.12066	0.0799707	0.048962
	179	NL2085baseline	0	0											NL4504baseline	0	0	0.0866144	0.100157	0.287079	0.229299	0.172033	0.249404	0.212011	0.0938252	0.250158	0.013364	0.169395
	180	NL2086baseline	0	0	0.969031					0.853217		0.939039			NL4532baseline	0	0	0.038003	0.144581	0.00745316	0.0184611	0.103387	0.21772	0.0424214	0.0290391	0.028414	0.0128112	0.0642292
	181	NL2105baseline	0	0					0.00395401						NL4824baseline	0	0	0.0664589	0.0573293	0.0488483	0.546728	0.258144	0.460653	0.530334	0.111867	0.317136	0.0404892	0.243799
	182	NL211baseline	0	0	0.00549517			0.0108353						0.0186056	NL649baseline	0	0	0.0505404	0.145339	0.163978	0.0350984	0.0584671	0.0775384	0.354735	0.00654567	0.0547764	0.0547941	0.100181
	183	NL212baseline	0	0	0.0723892			0.0927762	0.213319	0.113115		0.00510991			NL680baseline	0	0	0.0498135	0.0602389	0.0253335	0.0129935	0.0832902	0.0355574	0.0657356	0.0267565	0.108712	0.0117589	0.048019
	184	NL2130baseline	0	0	0.565841			0.506579					0.141432		NL685baseline	0	0	0.283157	0.757564	0.0490945	0.351488	0.530547	0.109525	0.170897	0.093446	0.856581	0.0927592	0.329506
	185	NL2135baseline	0	0								0.0451411			NL730baseline	0	0	0.0459587	0.17899	0.141607	0.420794	0.304945	0.249218	0.2741	0.15261	0.162587	0.298439	0.222925
	186	NL2137baseline	0	0										0.474982	NL747baseline	0	0	0.335908	0.173209	0.237053	0.261399	0.20017	0.0690075	0.66846	0.220062	0.117055	0.235627	0.251795
	187	NL213baseline	0	0	0.334263		0.637344		0.407992					0.137297	NL785baseline	0	0	0.016363	0.112724	0.0228503	0.245781	0.120917	0.102291	0.0264566	0.179166	0.224554	0.0868856	0.113799
	188	NL2150baseline	0	0									0.00152497		NL791baseline	0	0	0.459213	0.942136	0.170738	0.188095	0.6562	0.87241	0.113478	0.232302	0.553318	0.410066	0.459796
	189	NL2152baseline	0	0								0.0291825			NL795baseline	0	0	0.0349206	0.0141947	0.0836468	0.0392639	0.289433	0.0637703	0.0230458	0.0903047	0.0443677	0.0917895	0.0774737
	190	NL2159baseline	0	0		0.68331			0.159315	0.821385		0.222375	0.288632	0.0735219	NL806baseline	0	0	0.174022	0.0230123	0.0185015	0.0449286	0.0959914	0.154825	0.350255	0.0790568	0.0546557	0.0606462	0.105589
	191	NL2164baseline	0	0											NL809baseline	0	0	0.00864491	0.144492	0.0176071	0.38539	0.147251	0.0260997	0.330731	0.00471808	0.306331	0.0385895	0.140986
	192	NL2171baseline	0	0	0.132846								0.00398215		NL844baseline	0	0	0.0382614	0.0103691	0.00909062	0.0599938	0.0564853	0.0846244	0.0904829	0.255282	0.0218207	0.0423116	0.0668722
	193	NL217baseline	0	0	0.940757	0.82171					0.399912				NL869baseline	0	0	0.0273513	0.302379	0.251123	0.0647458	0.0459865	0.358279	0.37249	0.715679	0.210295	0.0503325	0.239866
	194	NL2194baseline	0	0						0.108827	0.353179				NL878baseline	0	0	0.032489	0.0175149	0.0349301	0.0387273	0.183509	0.00463719	0.0175484	0.0374591	0.0347868	0.0101189	0.0411721
	195	NL21baseline	0	0			0.0326433					0.00404326			NL883baseline	0	0	0.10638	0.353816	0.195926	0.525239	0.51924	0.195414	0.328934	0.0538397	0.604636	0.0934005	0.297683
	196	NL2204baseline	0	0		0.00525087			0.663695			0.00235672			NL892baseline	0	0	0.12002	0.00273135	0.00936106	0.0381667	0.0909862	0.00338578	0.0893527	0.0320948	0.244041	0.0140907	0.0644231
	197	NL2207baseline	0	0	0.279029						0.188479	0.087056			NL918baseline	0	0	0.183853	0.0414459	0.169988	0.732791	0.0892722	0.72158	0.396003	0.482546	0.747658	0.126127	0.369126
	198	NL2208baseline	0	0					0.0714606			0.0027716			NL951baseline	0	0	0.00482959	0.00934917	0.0194553	0.00290435	0.0243299	0.00333131	0.0652135	0.00264774	0.0313927	0.0599136	0.0223367
	199	NL2210baseline	0	0									0.11272		NL965baseline	0	0	0.210907	0.017186	0.0898112	0.0305229	0.50421	0.0384997	0.949668	0.0287078	0.0327054	0.120449	0.202267
	200	NL2223baseline	0	0		0.00146049									NL1046baseline	1	1	0.15234	0.0139651	0.0104635	0.0737834	0.026774	0.0743752	0.0870964	0.376337	0.0359118	0.0207165	0.0871762
	201	NL2229baseline	0	0	0.836573		0.311708					0.292049			NL1068baseline	1	1	0.650584	0.737433	0.523909	0.64255	0.729782	0.707143	0.91171	0.259625	0.968578	0.242462	0.637378
	202	NL2243baseline	0	0		0.0276834									NL123baseline	1	1	0.557964	0.204799	0.079284	0.384373	0.511864	0.28966	0.930959	0.541115	0.206205	0.138919	0.384514
	203	NL2251baseline	0	0	0.00360129	0.00100521						0.00879858		0.000925228	NL1287baseline	1	1	0.802875	0.689962	0.214352	0.159462	0.177392	0.687321	0.349878	0.16375	0.189903	0.313474	0.374837
	204	NL2259baseline	0	0						0.0780966	0.0751353		0.32026	0.139803	NL1315baseline	1	1	0.216431	0.748239	0.254502	0.380043	0.812382	0.163494	0.388968	0.805783	0.300253	0.53912	0.460922
	205	NL226baseline	0	0						0.000487707				0.0017353	NL1320baseline	1	1	0.160042	0.14449	0.0619657	0.414428	0.0630442	0.0786174	0.560003	0.304705	0.147687	0.404389	0.233937
	206	NL2270baseline	0	0						0.915873	0.0141546		0.0149044		NL1519baseline	1	1	0.21926	0.201998	0.0262763	0.0105131	0.0194302	0.384617	0.501778	0.271139	0.303307	0.175082	0.21134
	207	NL2272baseline	0	0			0.000482216			0.00835741					NL1553baseline	1	1	0.0101907	0.184614	0.0117663	0.00386786	0.0896253	0.0266304	0.0646892	0.0272201	0.0733567	0.193096	0.0685056
	208	NL2286baseline	0	0											NL1556baseline	1	1	0.0474945	0.12377	0.0448549	0.359784	0.169967	0.422374	0.431461	0.181374	0.680709	0.235024	0.269681
	209	NL2298baseline	0	0	0.00490031	0.213585						0.0153659		0.0612665	NL1559baseline	1	1	0.316166	0.135591	0.0373865	0.0658167	0.313998	0.11334	0.106935	0.316614	0.505407	0.638668	0.254992
	210	NL2304baseline	0	0		0.0349672				0.0808982				0.0662103	NL1635baseline	1	1	0.29337	0.410609	0.0332438	0.0425762	0.288637	0.0241911	0.127961	0.0161728	0.1191	0.0660618	0.142192
	211	NL2310baseline	0	0			0.0695187					0.372106			NL1659baseline	1	1	0.180362	0.0567525	0.0570288	0.0395149	0.250697	0.145396	0.142941	0.159511	0.0966238	0.0291826	0.115801
	212	NL2320baseline	0	0				0.666614							NL200baseline	1	1	0.0876752	0.0334066	0.0305801	0.0143081	0.0598295	0.0682626	0.175628	0.200027	0.0614851	0.0479197	0.0779122
	213	NL2321baseline	0	0							0.0050833				NL2054baseline	1	1	0.760825	0.172128	0.747058	0.793748	0.174041	0.926702	0.796985	0.239341	0.567435	0.322202	0.550047
	214	NL2322baseline	0	0						0.00869099		0.0365811		0.00726178	NL2317baseline	1	1	0.145975	0.0648712	0.0395407	0.0156158	0.0119741	0.0187262	0.125699	0.0332047	0.023399	0.0132502	0.0492256
	215	NL2325baseline	0	0		0.00782015		0.113773				0.00150389	0.0159125	0.424908	NL2615baseline	1	1	0.509517	0.507757	0.196855	0.563748	0.375677	0.279599	0.777931	0.967188	0.872361	0.383135	0.543377
	216	NL2330baseline	0	0						0.0856123	0.00706441				NL2638baseline	1	1	0.0609263	0.026463	0.118176	0.0672091	0.353738	0.18581	0.0444237	0.0655073	0.26963	0.293069	0.148495
	217	NL2331baseline	0	0									0.0383373		NL2974baseline	1	1	0.0161602	0.00307042	0.0857452	0.0829321	0.0159753	0.0035359	0.0790006	0.0402744	0.108671	0.0214275	0.0456793
	218	NL2344baseline	0	0			0.0199014								NL3191baseline	1	1	0.44739	0.116599	0.0534956	0.0892059	0.480827	0.0785198	0.383651	0.26016	0.369736	0.204028	0.248361
	219	NL2345baseline	0	0			0.005008				0.0150309	0.00748624		0.020532	NL330baseline	1	1	0.19708	0.0377735	0.101647	0.287499	0.0206528	0.309891	0.177488	0.297322	0.0292848	0.448518	0.190716
	220	NL2353baseline	0	0		0.0115531				0.00550975			0.00968595		NL4066baseline	1	1	0.0964261	0.601721	0.579902	0.259525	0.0429694	0.276231	0.8741	0.333614	0.920452	0.493601	0.447854
	221	NL2355baseline	0	0											NL4075baseline	1	1	0.253593	0.0559851	0.433183	0.0201366	0.288667	0.174441	0.308343	0.199949	0.146159	0.288309	0.216876
	222	NL2356baseline	0	0	0.00610086				0.00281268						NL407baseline	1	1	0.282184	0.178366	0.100061	0.371182	0.19889	0.438619	0.276421	0.353051	0.140294	0.364441	0.270351
	223	NL2359baseline	0	0				0.353513							NL4100baseline	1	1	0.509966	0.184953	0.732946	0.123263	0.663811	0.589054	0.276125	0.328679	0.34848	0.73861	0.449589
	224	NL2368baseline	0	0			0.85857		0.451192			0.11054		0.264596	NL4133baseline	1	1	0.316472	0.217258	0.0533254	0.657205	0.154097	0.0750908	0.273052	0.748841	0.255892	0.076072	0.282731
	225	NL2369baseline	0	0						0.00715039					NL428baseline	1	1	0.862058	0.963689	0.411579	0.518813	0.825368	0.936715	0.740376	0.503286	0.934252	0.30297	0.699911
	226	NL2373baseline	0	0								0.0104382	0.0934565		NL4336baseline	1	1	0.0774364	0.279264	0.0773085	0.0393747	0.651838	0.0246485	0.0889952	0.160943	0.491971	0.140397	0.203218
	227	NL2376baseline	0	0	0.0274329						0.015622			0.00757683	NL4393baseline	1	1	0.100193	0.30775	0.267597	0.0457188	0.427736	0.0768824	0.369304	0.217907	0.139449	0.212485	0.216502
	228	NL2386baseline	0	0							0.32782				NL4473baseline	1	1	0.435609	0.425541	0.63453	0.3665	0.640421	0.449124	0.235339	0.627376	0.481388	0.354224	0.465005
	229	NL2388baseline	0	0											NL4518baseline	1	1	0.139116	0.614723	0.844965	0.509471	0.510183	0.817342	0.924936	0.22715	0.452388	0.591016	0.563129
	230	NL238baseline	0	0					0.321584					0.0928098	NL4545baseline	1	1	0.0746941	0.0605677	0.176017	0.0427932	0.152276	0.498255	0.321207	0.0387099	0.0692532	0.0766972	0.151047
	231	NL2392baseline	0	0											NL552baseline	1	1	0.153687	0.476651	0.0474726	0.0476804	0.416842	0.168105	0.349522	0.170696	0.101816	0.152883	0.208536
	232	NL2399baseline	0	0											NL580baseline	1	1	0.0537946	0.23136	0.220948	0.719051	0.844036	0.310819	0.29933	0.317164	0.223175	0.040459	0.326014
	233	NL2400baseline	0	0							0.00140136				NL605baseline	1	1	0.550787	0.424803	0.168818	0.217021	0.16745	0.798346	0.422714	0.167986	0.346173	0.388658	0.365276
	234	NL2401baseline	0	0					0.00120205		0.0310616	0.00462106		0.00123783	NL623baseline	1	1	0.326115	0.0496286	0.474844	0.068223	0.0314859	0.148851	0.548574	0.0949735	0.221197	0.0316395	0.199553
	235	NL2403baseline	0	0		0.239756				0.258951					NL698baseline	1	1	0.0419986	0.0284366	0.00322872	0.0305238	0.113061	0.00700624	0.043071	0.0249412	0.0246506	0.0266774	0.0343596
	236	NL2406baseline	0	0					0.0612439				0.039026		NL6baseline	1	1	0.0242763	0.121865	0.00412555	0.019863	0.0288903	0.0246353	0.351572	0.0258874	0.011761	0.239049	0.0851924
	237	NL2407baseline	0	0											NL761baseline	1	1	0.492691	0.237858	0.425286	0.314458	0.414992	0.656492	0.920751	0.0757149	0.297803	0.258986	0.409503
	238	NL2410baseline	0	0			0.0176148				0.030721			0.0355208	NL786baseline	1	1	0.557393	0.507222	0.0385914	0.353846	0.303539	0.857094	0.882561	0.447185	0.234491	0.207229	0.438915
	239	NL2413baseline	0	0			0.0239823			0.0407513					NL789baseline	1	1	0.505875	0.856278	0.155294	0.625096	0.801087	0.745123	0.734888	0.956796	0.846183	0.260789	0.648741
	240	NL2414baseline	0	0		0.298403			0.57484					0.316157	NL886baseline	1	1	0.117059	0.15733	0.00774852	0.022274	0.0563089	0.0698439	0.10164	0.121539	0.0939184	0.049111	0.0796772
	241	NL2419baseline	0	0										0.0473276	NL979baseline	1	1	0.0689695	0.801141	0.801538	0.618911	0.0657484	0.474852	0.904018	0.0231509	0.595726	0.127707	0.448176
	242	NL2428baseline	0	0				0.0111489
	243	NL242baseline	0	0		0.404494			0.030271	0.0257098				0.0425891
	244	NL2431baseline	0	0	0.620821
	245	NL2432baseline	0	0			0.00664707			0.0153988				0.155737
	246	NL2433baseline	0	0
	247	NL2438baseline	0	0										0.00290207
	248	NL2443baseline	0	0									0.0174791
	249	NL2444baseline	0	0			0.0294174	0.107065
	250	NL2445baseline	0	0			0.379479		0.0997987			0.33412
	251	NL2446baseline	0	0							0.0182601
	252	NL2450baseline	0	0		0.583752		0.292125	0.446048			0.0815823
	253	NL2452baseline	0	0		0.0989783								0.179547
	254	NL2455baseline	0	0		0.00105066				0.0268058
	255	NL2459baseline	0	0			0.111195		0.904142
	256	NL2461baseline	0	0	0.0312485			0.0074208
	257	NL246baseline	0	0	0.0393152			0.0169875			0.0136643	0.0103895
	258	NL249baseline	0	0	0.266299			0.0762675
	259	NL2514baseline	0	0
	260	NL2515baseline	0	0					0.00052723	0.0157152		0.00168711
	261	NL2517baseline	0	0										0.0288702
	262	NL251baseline	0	0
	263	NL2520baseline	0	0		0.0594581	0.001986
	264	NL2522baseline	0	0		0.0017399		0.00255039	9.8135e-05	0.00109369	0.017157		0.00177695
	265	NL2523baseline	0	0	0.0279877					0.303574
	266	NL2527baseline	0	0	0.0256528					0.351423				0.00750802
	267	NL2541baseline	0	0				0.149498					0.720943
	268	NL2544baseline	0	0
	269	NL2547baseline	0	0		0.126355							0.0957199
	270	NL2548baseline	0	0	0.00170853					0.000501186			0.0132542
	271	NL2549baseline	0	0			0.00118288			0.016673
	272	NL2550baseline	0	0
	273	NL2556baseline	0	0	0.632815				0.540314
	274	NL255baseline	0	0				0.268001		0.357722				0.111709
	275	NL2568baseline	0	0	0.0109116			0.000277074						0.00770845
	276	NL2572baseline	0	0		0.00817104		0.0498537		0.0299824		0.0211279
	277	NL2581baseline	0	0	0.0976266			0.0221518
	278	NL2582baseline	0	0
	279	NL2583baseline	0	0		0.483129			0.00594418			0.579571
	280	NL2589baseline	0	0	0.0180827
	281	NL2591baseline	0	0		0.0623441					0.0347118
	282	NL2595baseline	0	0		0.828328						0.876731
	283	NL2597baseline	0	0				0.360716
	284	NL2599baseline	0	0							0.0735744
	285	NL2600baseline	0	0				0.00316647				0.00149974	0.104711	0.00127816
	286	NL2603baseline	0	0	0.0021065							0.00152953
	287	NL2607baseline	0	0			0.0358672
	288	NL260baseline	0	0	0.182968	0.0257632
	289	NL2618baseline	0	0				0.286978
	290	NL2620baseline	0	0								0.313689		0.659179
	291	NL2622baseline	0	0	0.153479
	292	NL2626baseline	0	0	0.0886113		0.803332
	293	NL2628baseline	0	0									0.630221
	294	NL2629baseline	0	0	0.816993				0.255467	0.00363517
	295	NL262baseline	0	0			0.492399	0.0108139			0.0741702
	296	NL2635baseline	0	0			0.0863308							0.229565
	297	NL2637baseline	0	0		0.935575							0.855876	0.939226
	298	NL2639baseline	0	0
	299	NL2643baseline	0	0			0.00540027
	300	NL2646baseline	0	0				0.0104602
	301	NL2649baseline	0	0		0.00880665					0.00510573
	302	NL2650baseline	0	0		0.00782225	0.00165088				0.0125605
	303	NL2651baseline	0	0							0.0725572
	304	NL2657baseline	0	0									0.395163
	305	NL2662baseline	0	0	0.00286228
	306	NL2672baseline	0	0							0.156908			0.109414
	307	NL2674baseline	0	0	0.0231403
	308	NL2675baseline	0	0				0.00122174	0.00299239	0.0211648
	309	NL2677baseline	0	0				0.0698024				0.0920829
	310	NL2678baseline	0	0									0.00221272
	311	NL2679baseline	0	0				0.00701774
	312	NL2686baseline	0	0								0.0103481		0.0159301
	313	NL2688baseline	0	0		0.00127119			0.00539661		0.0867297
	314	NL2690baseline	0	0	0.0262648					0.0935866
	315	NL2692baseline	0	0					0.793765				0.0934008
	316	NL2694baseline	0	0		0.0255562	0.00443273	0.00302039	0.0122682
	317	NL269baseline	0	0								0.0431164
	318	NL2703baseline	0	0							0.220635
	319	NL2705baseline	0	0		0.110352	0.110366				0.0320403
	320	NL2706baseline	0	0								0.0188482
	321	NL2707baseline	0	0	0.0348641	0.0357619
	322	NL270baseline	0	0					0.00944817		0.00617347		0.00168875
	323	NL2713baseline	0	0			0.054451
	324	NL2716baseline	0	0	0.177596		0.0472295			0.0131207	0.00912238
	325	NL271baseline	0	0			0.869555					0.91117
	326	NL2721baseline	0	0			0.0202279			0.0226082	0.0362352
	327	NL2725baseline	0	0
	328	NL2732baseline	0	0										0.598173
	329	NL2736baseline	0	0			0.0223228
	330	NL2739baseline	0	0
	331	NL2743baseline	0	0					0.211598
	332	NL2751baseline	0	0		0.181074				0.184855				0.285978
	333	NL2753baseline	0	0							0.305318
	334	NL2755baseline	0	0
	335	NL275baseline	0	0	0.621303			0.762261			0.639022	0.481929
	336	NL2764baseline	0	0		0.00107719					0.00369946
	337	NL2765baseline	0	0		0.267228		0.034732		0.00765944
	338	NL2767baseline	0	0		0.0199813	0.12371
	339	NL2768baseline	0	0									0.00442873
	340	NL276baseline	0	0									0.0779983
	341	NL2770baseline	0	0							0.0438744		0.00720233	0.014809
	342	NL2774baseline	0	0							0.0277735
	343	NL2782baseline	0	0					0.663798
	344	NL2785baseline	0	0
	345	NL2788baseline	0	0								0.0285503
	346	NL2792baseline	0	0
	347	NL2793baseline	0	0									0.912971	0.679663
	348	NL2817baseline	0	0		0.0702858				0.0215097		0.0103652		0.0419988
	349	NL2822baseline	0	0								0.00932746	0.0813124
	350	NL2823baseline	0	0										0.0195552
	351	NL2828baseline	0	0			0.000700665	0.000282253					0.000895609
	352	NL2829baseline	0	0					0.679056					0.968477
	353	NL2834baseline	0	0		0.399449			0.790492
	354	NL2838baseline	0	0		0.0245367							0.0126037	0.226246
	355	NL283baseline	0	0										0.255931
	356	NL2841baseline	0	0		0.00251837	0.103651					0.0437764
	357	NL2842baseline	0	0		0.0158928
	358	NL2846baseline	0	0							0.0112297			0.00705471
	359	NL2848baseline	0	0	0.00380631	0.0280334	0.00185927
	360	NL284baseline	0	0	0.00621392		0.0221142		0.0119744				0.0378325	0.00708315
	361	NL2862baseline	0	0									0.285825
	362	NL286baseline	0	0						0.0365983	0.234609
	363	NL2877baseline	0	0				0.0548139					0.0786395
	364	NL2878baseline	0	0			0.00373479			0.00240069	0.0152281			0.00549207
	365	NL2891baseline	0	0							0.0898332
	366	NL2897baseline	0	0			0.00990075					0.00274475		0.0202443
	367	NL289baseline	0	0		0.00569385				0.00311029
	368	NL2900baseline	0	0	0.0775936			0.432282					0.0755756
	369	NL290baseline	0	0		0.148399
	370	NL2914baseline	0	0	0.0236897				0.0010713
	371	NL2915baseline	0	0	0.500744	0.391318			0.496939					0.00202558
	372	NL2920baseline	0	0				0.000940476		0.0270673		0.00221956
	373	NL2935baseline	0	0	0.0697152				0.326235			0.615619		0.0873
	374	NL2936baseline	0	0						0.0162889		0.15112		0.0120003
	375	NL2949baseline	0	0									0.000358325
	376	NL2951baseline	0	0									0.110971
	377	NL295baseline	0	0	0.0434773	0.02497				0.107036
	378	NL2960baseline	0	0
	379	NL2961baseline	0	0				0.878792
	380	NL2967baseline	0	0		0.0459111				0.561683			0.015299
	381	NL2968baseline	0	0		0.0394428							0.0522882
	382	NL2969baseline	0	0									0.452217	0.0146463
	383	NL296baseline	0	0	0.548006			0.0700734
	384	NL2970baseline	0	0
	385	NL2975baseline	0	0			0.0138507							0.311022
	386	NL2976baseline	0	0
	387	NL2977baseline	0	0	0.00193649	0.00273407			0.00179397	0.00270236
	388	NL2988baseline	0	0	0.0567951				0.00929822					0.042167
	389	NL298baseline	0	0						0.0292706
	390	NL2998baseline	0	0		0.0740555
	391	NL2999baseline	0	0		0.010499			0.0227777	0.0277408		0.137678
	392	NL29baseline	0	0			0.0824966
	393	NL3001baseline	0	0		0.0290325		0.0116081	0.0212612	0.00734262		0.0457755	0.0633503
	394	NL3004baseline	0	0					0.0129036				0.00165324
	395	NL3009baseline	0	0										0.0479041
	396	NL3010baseline	0	0	0.00393505							0.00640964
	397	NL3014baseline	0	0						0.0422002
	398	NL3019baseline	0	0	0.23269	0.106127		0.143514		0.0179439		0.0869474	0.0381611
	399	NL3020baseline	0	0									0.029582	0.0910418
	400	NL302baseline	0	0				0.0619272		0.166833		0.013516
	401	NL3032baseline	0	0			0.199625
	402	NL3036baseline	0	0								0.094093
	403	NL3039baseline	0	0										0.00347792
	404	NL3040baseline	0	0			0.0354448				0.881595
	405	NL3041baseline	0	0				0.018996
	406	NL3045baseline	0	0			0.0510223				0.111784
	407	NL3047baseline	0	0
	408	NL3053baseline	0	0						0.00121423
	409	NL3062baseline	0	0
	410	NL3065baseline	0	0							0.179291		0.253186
	411	NL3066baseline	0	0	0.00725824					0.0402661
	412	NL3069baseline	0	0					0.0736369				0.00108745
	413	NL3090baseline	0	0				0.102427				0.17611		0.488834
	414	NL3099baseline	0	0				0.13116
	415	NL30baseline	0	0								0.13428
	416	NL3106baseline	0	0		0.00564742			0.0100818		0.000590313		0.00340064
	417	NL3115baseline	0	0										0.00693784
	418	NL3117baseline	0	0		0.00612303				0.0121721		0.00383571	0.0141411
	419	NL3119baseline	0	0	0.00947165								0.00047102
	420	NL311baseline	0	0										0.00619384
	421	NL3130baseline	0	0				0.25327
	422	NL3137baseline	0	0				0.696798	0.181565				0.617236
	423	NL313baseline	0	0	0.00708932			0.0103515	0.0282958				0.0192502
	424	NL3141baseline	0	0			0.259675				0.160335
	425	NL3151baseline	0	0
	426	NL3157baseline	0	0					0.0175698				0.0849968
	427	NL3164baseline	0	0				0.744133
	428	NL3165baseline	0	0
	429	NL316baseline	0	0									0.000969783
	430	NL3194baseline	0	0	0.0135221						0.0329708
	431	NL322baseline	0	0	0.74815	0.267747				0.0368878
	432	NL323baseline	0	0								0.000149911		0.00291867
	433	NL326baseline	0	0			0.610942			0.929718	0.389025
	434	NL333baseline	0	0			0.0149301				0.020301	0.000891053		0.0128927
	435	NL340baseline	0	0
	436	NL341baseline	0	0										0.112157
	437	NL342baseline	0	0						0.0400216
	438	NL357baseline	0	0
	439	NL361baseline	0	0					0.00415749
	440	NL363baseline	0	0									0.59446	0.15614
	441	NL369baseline	0	0				0.937414						0.433233
	442	NL36baseline	0	0	0.00105208		0.00086629
	443	NL371baseline	0	0			0.00507533		0.0604695			0.0768962		0.0350136
	444	NL374baseline	0	0	0.00310582			0.00195346				0.00767139
	445	NL383baseline	0	0
	446	NL386baseline	0	0			0.291681		0.00733595	0.00596051
	447	NL387baseline	0	0				0.0193538	0.0250427
	448	NL390baseline	0	0	0.0104025				0.0200439			0.0313752
	449	NL395baseline	0	0						0.881829
	450	NL399baseline	0	0			0.0234552				0.00117184		0.0539516
	451	NL403baseline	0	0	0.0560003								0.0209589
	452	NL406baseline	0	0		0.020537
	453	NL408baseline	0	0
	454	NL410baseline	0	0		0.961505	0.0185295		0.537295				0.176045
	455	NL411baseline	0	0										0.172191
	456	NL4127baseline	0	0		0.210819			0.777359			0.492994	0.423756
	457	NL418baseline	0	0
	458	NL419baseline	0	0							0.92219		0.353002
	459	NL41baseline	0	0	0.0206146					0.202568
	460	NL426baseline	0	0					0.00140107		0.132938	0.0393633
	461	NL427baseline	0	0		0.00858265	0.0134175					0.0207757
	462	NL4301baseline	0	0				0.846727			0.441767	0.275449
	463	NL438baseline	0	0										0.0723535
	464	NL440baseline	0	0
	465	NL443baseline	0	0				0.29709
	466	NL445baseline	0	0		0.00164687	0.00442739		0.00958611		0.0017022		0.000962759
	467	NL446baseline	0	0						0.021852				0.062099
	468	NL447baseline	0	0		0.0264522
	469	NL450baseline	0	0		0.00152621					0.00319623			0.0039127
	470	NL4550baseline	0	0										0.0384163
	471	NL455baseline	0	0		0.294232
	472	NL456baseline	0	0	0.00355817									0.00131758
	473	NL4654baseline	0	0							0.00429011		0.00696385
	474	NL466baseline	0	0			0.0217535	0.0567073		0.0970942		0.0120113
	475	NL467baseline	0	0							0.0295924	0.0354983		0.266401
	476	NL474baseline	0	0		0.207861		0.809707		0.0133869			0.34543
	477	NL47baseline	0	0			0.251281							0.914613
	478	NL4836baseline	0	0		0.00830562			0.759928
	479	NL483baseline	0	0							0.199984
	480	NL48baseline	0	0				0.0130037
	481	NL491baseline	0	0				0.0167778				0.137826		0.397225
	482	NL492baseline	0	0
	483	NL493baseline	0	0			0.350784	0.212739				0.303809	0.416966
	484	NL497baseline	0	0				0.0102819	0.0173584
	485	NL499baseline	0	0			0.0631473				0.226596
	486	NL503baseline	0	0	0.578516	0.357996			0.617004					0.138982
	487	NL505baseline	0	0					0.151683
	488	NL50baseline	0	0	0.0917898
	489	NL51baseline	0	0
	490	NL528baseline	0	0		0.0238588						0.542233
	491	NL52baseline	0	0			0.0102285	0.0865465	0.131799	0.018162	0.0277959		0.027677
	492	NL537baseline	0	0							0.0459871			0.332804
	493	NL544baseline	0	0			0.231855		0.0883592	0.213314
	494	NL546baseline	0	0							0.0707822	0.0031097	0.00657239
	495	NL547baseline	0	0				0.124457		0.710957	0.850198
	496	NL560baseline	0	0				0.048181
	497	NL562baseline	0	0		0.273874		0.10096						0.0149393
	498	NL566baseline	0	0			0.026501
	499	NL57baseline	0	0			0.127478		0.0134158					0.390948
	500	NL58baseline	0	0				0.141722						0.00410177
	501	NL596baseline	0	0										0.0106937
	502	NL603baseline	0	0								0.0130096
	503	NL612baseline	0	0		0.189383		0.0348597		0.0668831				0.0833032
	504	NL631baseline	0	0				0.29151
	505	NL633baseline	0	0					0.0017566		0.012276
	506	NL640baseline	0	0			0.113472			0.00441696
	507	NL648baseline	0	0				0.00213925						0.00171978
	508	NL650baseline	0	0		0.00041198		0.000345672
	509	NL655baseline	0	0					0.169496
	510	NL656baseline	0	0	0.0113653	0.00863634
	511	NL657baseline	0	0				0.00510549
	512	NL663baseline	0	0	0.00555701							0.00111306
	513	NL664baseline	0	0		0.0350243		0.0178454			0.0931243
	514	NL667baseline	0	0										0.00728695
	515	NL671baseline	0	0		0.0269993	0.384454		0.102602
	516	NL677baseline	0	0	0.0518792				0.0271469		0.00574005	0.0110872
	517	NL681baseline	0	0						0.00216168
	518	NL694baseline	0	0				0.0630026
	519	NL695baseline	0	0				0.064783		0.00131288
	520	NL704baseline	0	0				0.00374105
	521	NL708baseline	0	0								0.000237053
	522	NL717baseline	0	0								0.292193
	523	NL71baseline	0	0
	524	NL722baseline	0	0					0.183451	0.520023
	525	NL729baseline	0	0		0.0226804
	526	NL72baseline	0	0
	527	NL732baseline	0	0			0.015577				0.00665282
	528	NL734baseline	0	0	0.0539542		0.110672			0.0138619			0.0170481
	529	NL735baseline	0	0										0.0592537
	530	NL737baseline	0	0						0.066523	0.107699		0.0236583
	531	NL738baseline	0	0					0.00312918
	532	NL73baseline	0	0			0.0109407
	533	NL742baseline	0	0		0.108136			0.159381				0.275208
	534	NL751baseline	0	0		0.629062	0.408533		0.116333					0.0946595
	535	NL757baseline	0	0								0.130636	0.0241212
	536	NL759baseline	0	0							0.0956956	0.879734		0.882854
	537	NL763baseline	0	0	0.346957							0.424423		0.213815
	538	NL765baseline	0	0	0.00839581			0.0156733			0.00147803
	539	NL767baseline	0	0	0.424226			0.195156	0.17637	0.496606
	540	NL774baseline	0	0				0.0954298		0.00103002
	541	NL779baseline	0	0			0.0435304	0.00922165
	542	NL77baseline	0	0		0.0237456			0.0177264	0.0181268			0.0842163	0.178637
	543	NL783baseline	0	0	0.0141881
	544	NL796baseline	0	0	0.00446374
	545	NL803baseline	0	0			0.00069668	0.123005	0.00102712					0.00045146
	546	NL804baseline	0	0							0.0280293	0.0513489		0.00350867
	547	NL816baseline	0	0	0.579499	0.563173			0.0746316	0.988061
	548	NL818baseline	0	0			0.568547			0.884025	0.0177043
	549	NL819baseline	0	0			0.210817	0.21341			0.269372
	550	NL822baseline	0	0	0.224107	0.848063	0.972952					0.87057
	551	NL82baseline	0	0	0.0213808	0.0238999	0.480636			0.160551
	552	NL832baseline	0	0			0.416679						0.89118
	553	NL841baseline	0	0							0.00223793			0.104825
	554	NL843baseline	0	0	0.0139755		0.0632855					0.0200367
	555	NL848baseline	0	0	0.0097158		0.11543				0.00983947			0.0165449
	556	NL859baseline	0	0									0.0183554
	557	NL864baseline	0	0
	558	NL86baseline	0	0				0.846181			0.117838		0.746505
	559	NL872baseline	0	0	0.00556814
	560	NL873baseline	0	0
	561	NL887baseline	0	0		0.357497	0.387308	0.0699837	0.271501	0.826432			0.0271165
	562	NL888baseline	0	0	0.483616	0.328111
	563	NL890baseline	0	0						0.122712			0.15345	0.0383519
	564	NL891baseline	0	0					0.163516		0.63558
	565	NL899baseline	0	0							0.669117	0.340888		0.89398
	566	NL902baseline	0	0			0.858113	0.739734	0.527012
	567	NL905baseline	0	0
	568	NL917baseline	0	0										0.0567837
	569	NL927baseline	0	0				0.151739		0.0998417
	570	NL930baseline	0	0	0.637547
	571	NL932baseline	0	0								0.945354		0.605032
	572	NL937baseline	0	0							0.138714
	573	NL93baseline	0	0				0.00944133	0.00507715
	574	NL940baseline	0	0									0.0226076
	575	NL946baseline	0	0	0.257948			0.876918		0.423964				0.34006
	576	NL954baseline	0	0					0.00184376
	577	NL955baseline	0	0			0.00196153							0.00518237
	578	NL958baseline	0	0										0.047711
	579	NL960baseline	0	0								0.282137
	580	NL963baseline	0	0			0.00368254				0.0080129
	581	NL969baseline	0	0			0.0112203						0.00925797
	582	NL96baseline	0	0			0.0098645						0.00800315
	583	NL970baseline	0	0
	584	NL974baseline	0	0			0.000466932		0.0019302
	585	NL985baseline	0	0			0.0163999		0.00732413		0.0062292
	586	NL990baseline	0	0					0.0120089
	587	NL993baseline	0	0
	588	NL1001baseline	1	1								0.214687
	589	NL1041baseline	1	1		0.0190031							0.033751
	590	NL1042baseline	1	1								0.000808012	0.00195633	0.0119224
	591	NL1053baseline	1	1					0.107162
	592	NL1071baseline	1	1										0.0173367
	593	NL1103baseline	1	1									0.967037	0.933518
	594	NL1108baseline	1	1					0.0786999	0.0206978			0.0218157
	595	NL1129baseline	1	1		0.0103059			0.0297377	0.0206848		0.0320516	0.0359236
	596	NL1136baseline	1	1					0.685953		0.215926		0.155105
	597	NL113baseline	1	1							0.292322
	598	NL1145baseline	1	1						0.0150588		0.0669976
	599	NL1185baseline	1	1
	600	NL120baseline	1	1	0.101236		0.299911						0.0465116
	601	NL122baseline	1	1		0.7689		0.569092
	602	NL1251baseline	1	1		0.0124238
	603	NL1258baseline	1	1						0.602264	0.209457		0.679599
	604	NL1269baseline	1	1						0.29037		0.31636
	605	NL1273baseline	1	1	0.371269			0.318222
	606	NL1274baseline	1	1							0.888224
	607	NL1276baseline	1	1							0.199534			0.876399
	608	NL127baseline	1	1
	609	NL1301baseline	1	1		0.00629602			0.0181376	0.0165164				0.0108807
	610	NL1302baseline	1	1		0.913624		0.979065				0.990602		0.986537
	611	NL1309baseline	1	1
	612	NL1319baseline	1	1				0.332372	0.693733
	613	NL1322baseline	1	1									0.117379
	614	NL1325baseline	1	1		0.617455	0.826945				0.979385
	615	NL1330baseline	1	1			0.960995
	616	NL1346baseline	1	1
	617	NL1348baseline	1	1					0.745179			0.123113
	618	NL1354baseline	1	1				0.152296
	619	NL1356baseline	1	1					0.877798
	620	NL1361baseline	1	1	0.705482							0.248069		0.728657
	621	NL1365baseline	1	1		0.0111671							0.0102613
	622	NL1380baseline	1	1	0.92146
	623	NL1384baseline	1	1				0.224028		0.00885322
	624	NL1388baseline	1	1			0.00790534							0.0867055
	625	NL139baseline	1	1				0.978535				0.907941	0.985068
	626	NL1408baseline	1	1		0.281387	0.0871361
	627	NL1416baseline	1	1					0.101849			0.867441
	628	NL1426baseline	1	1		0.687261	0.980243			0.990333	0.944689	0.901447
	629	NL1429baseline	1	1							0.515277
	630	NL1437baseline	1	1			0.316098
	631	NL1441baseline	1	1			0.0543077
	632	NL1446baseline	1	1					0.784488
	633	NL1448baseline	1	1									0.0978501
	634	NL1487baseline	1	1	0.84798					0.483832				0.997411
	635	NL1492baseline	1	1	0.404925							0.146165
	636	NL1493baseline	1	1			0.113573							0.0130457
	637	NL1496baseline	1	1			0.0882504	0.0978534	0.0376044	0.406056
	638	NL1508baseline	1	1						0.182966
	639	NL1513baseline	1	1								0.912774		0.810126
	640	NL1518baseline	1	1	0.265964		0.00823347					0.215966
	641	NL1521baseline	1	1			0.872393	0.0656204		0.0026532			0.0318096
	642	NL152baseline	1	1
	643	NL1530baseline	1	1			0.0021532	0.0973347					0.161698
	644	NL1545baseline	1	1				0.0337634				0.109125
	645	NL1547baseline	1	1					0.0403768				0.063067
	646	NL1548baseline	1	1	0.06665	0.0444404	0.094745			0.0261194
	647	NL1555baseline	1	1				0.358992						0.346301
	648	NL1558baseline	1	1				0.214056	0.0787329		0.106849		0.858957
	649	NL1572baseline	1	1						0.0629265	0.337812
	650	NL1577baseline	1	1						0.00597758		0.00313246
	651	NL1586baseline	1	1				0.786292		0.0175684			0.731139	0.889855
	652	NL1599baseline	1	1	0.0283062				0.0879185				0.572001	0.0755262
	653	NL1602baseline	1	1								0.224317
	654	NL1615baseline	1	1				0.921049						0.441478
	655	NL1618baseline	1	1				0.00639594				0.0023456
	656	NL1619baseline	1	1		0.129228		0.00730623
	657	NL1663baseline	1	1	0.728572							0.0555879
	658	NL1680baseline	1	1			0.726128		0.64355	0.788452	0.771548	0.751666
	659	NL1723baseline	1	1		0.960628			0.0253015			0.895654		0.535248
	660	NL172baseline	1	1	0.382047									0.965993
	661	NL1735baseline	1	1			0.501108					0.508152
	662	NL1742baseline	1	1
	663	NL1745baseline	1	1								0.558393
	664	NL1760baseline	1	1	0.991304	0.995175				0.899436		0.503824
	665	NL1769baseline	1	1				0.0294321			0.00137873	0.00641178
	666	NL1787baseline	1	1
	667	NL1801baseline	1	1				0.94241	0.569198
	668	NL1808baseline	1	1					0.641162		0.446902
	669	NL1843baseline	1	1	0.0217192
	670	NL1852baseline	1	1		0.130826			0.121345				0.0464849
	671	NL1875baseline	1	1
	672	NL187baseline	1	1			0.387983
	673	NL1889baseline	1	1								0.273164	0.0712708
	674	NL1891baseline	1	1							0.936602	0.893076
	675	NL1901baseline	1	1	0.762767							0.146421
	676	NL1909baseline	1	1			0.128058			0.000658244
	677	NL1915baseline	1	1		0.736377					0.0644581
	678	NL191baseline	1	1			0.347614
	679	NL1920baseline	1	1
	680	NL1921baseline	1	1		0.0942562	0.206872			0.309443	0.284812
	681	NL1941baseline	1	1
	682	NL1942baseline	1	1	0.273288									0.247177
	683	NL1947baseline	1	1				0.0523667			0.0175041			0.124436
	684	NL194baseline	1	1		0.80013					0.00903272
	685	NL1957baseline	1	1	0.0232926	0.148551	0.0246424				0.00323196
	686	NL1983baseline	1	1
	687	NL1999baseline	1	1						0.988469
	688	NL1baseline	1	1				0.886616				0.00471809
	689	NL2000baseline	1	1					0.826696	0.838235
	690	NL2005baseline	1	1
	691	NL2023baseline	1	1		0.0509583	0.0900836
	692	NL2024baseline	1	1							0.27866
	693	NL2027baseline	1	1						0.970209			0.897258
	694	NL2029baseline	1	1				0.547411
	695	NL2030baseline	1	1	0.101487					0.251491
	696	NL2069baseline	1	1					0.932699				0.27094	0.940336
	697	NL2071baseline	1	1
	698	NL2106baseline	1	1	0.030996		0.155008	0.279683						0.0126935
	699	NL2123baseline	1	1			0.964436	0.833508	0.950021	0.155823	0.755837
	700	NL2125baseline	1	1						0.0234827		0.0739141		0.541395
	701	NL2126baseline	1	1				0.0865137		0.237079	0.7966		0.803272
	702	NL2158baseline	1	1		0.00502793	0.011527						0.0226055
	703	NL2163baseline	1	1	0.890595			0.931328				0.542659		0.97876
	704	NL2165baseline	1	1		0.395866		0.783665
	705	NL2174baseline	1	1					0.0564467
	706	NL2209baseline	1	1	0.0020683	0.00249585								0.00190834
	707	NL2219baseline	1	1							0.3444	0.852713	0.892558
	708	NL2220baseline	1	1				0.113729					0.0180941
	709	NL2236baseline	1	1		0.756623				0.676555			0.953677
	710	NL2262baseline	1	1
	711	NL2283baseline	1	1					0.0318984					0.0364767
	712	NL2292baseline	1	1	0.836847					0.19157
	713	NL22baseline	1	1	0.00393338	0.0132408
	714	NL2306baseline	1	1					0.0088281					0.0196844
	715	NL2308baseline	1	1	0.0892965									0.0089896
	716	NL2312baseline	1	1
	717	NL2352baseline	1	1
	718	NL2357baseline	1	1
	719	NL2372baseline	1	1	0.808216				0.0847076
	720	NL2387baseline	1	1	0.757414	0.0327395						0.717155	0.122975
	721	NL240baseline	1	1	0.209804	0.202217			0.483426				0.643425
	722	NL2423baseline	1	1				0.0450523
	723	NL2453baseline	1	1	0.382578		0.290178		0.101946		0.575178
	724	NL2456baseline	1	1								0.00140223
	725	NL2518baseline	1	1									0.846187
	726	NL2519baseline	1	1	0.0814147		0.0371187				0.180552			0.460895
	727	NL2538baseline	1	1		0.17279							0.175932
	728	NL256baseline	1	1			0.272949			0.19211				0.590547
	729	NL2577baseline	1	1						0.0168073
	730	NL257baseline	1	1					0.94985					0.989065
	731	NL2594baseline	1	1				0.0050527	0.00899514	0.00143867
	732	NL2596baseline	1	1					0.89567					0.597889
	733	NL25baseline	1	1				0.676557			0.784536
	734	NL2606baseline	1	1	0.676459	0.0097465				0.0384026	0.541574
	735	NL2623baseline	1	1						0.496339	0.153014		0.621228
	736	NL2632baseline	1	1
	737	NL2644baseline	1	1		0.450451	0.27105
	738	NL2647baseline	1	1						0.522751			0.620556
	739	NL264baseline	1	1									0.582509
	740	NL2687baseline	1	1	0.150175
	741	NL2698baseline	1	1	0.00289792	0.00167804	0.00648093
	742	NL2719baseline	1	1				0.825199
	743	NL2723baseline	1	1		0.137562
	744	NL2724baseline	1	1				0.894868		0.862387
	745	NL2729baseline	1	1	0.0950401		0.00279971
	746	NL2735baseline	1	1						0.0134003
	747	NL2737baseline	1	1			0.0997027		0.442285
	748	NL2759baseline	1	1				0.911277	0.461487				0.217557	0.115475
	749	NL2769baseline	1	1	0.969565			0.761734		0.538556	0.812969		0.778635
	750	NL2775baseline	1	1		0.829812
	751	NL2778baseline	1	1
	752	NL2786baseline	1	1	0.206721	0.952063				0.961009
	753	NL2787baseline	1	1							0.260676			0.303026
	754	NL2789baseline	1	1		0.87456							0.058584
	755	NL2815baseline	1	1			0.436376		0.219494
	756	NL2819baseline	1	1	0.688026		0.93769
	757	NL2821baseline	1	1				0.935834
	758	NL2827baseline	1	1	0.611548						0.971574
	759	NL2866baseline	1	1					0.0232907			0.00097116
	760	NL288baseline	1	1
	761	NL2896baseline	1	1		0.822212			0.839269			0.754658
	762	NL2907baseline	1	1	0.551618					0.0668259				0.128227
	763	NL292baseline	1	1									0.0524347
	764	NL2933baseline	1	1		0.00311712	0.0184532		0.0951138
	765	NL294baseline	1	1	0.666874							0.717082
	766	NL2952baseline	1	1		0.417281	0.623858							0.840901
	767	NL2980baseline	1	1
	768	NL2984baseline	1	1		0.750983			0.61587			0.273332
	769	NL2986baseline	1	1	0.184181			0.62219				0.120257
	770	NL2992baseline	1	1				0.983758						0.971988
	771	NL2997baseline	1	1	0.135225						0.437323
	772	NL2baseline	1	1							0.603722			0.563898
	773	NL3016baseline	1	1					0.892145
	774	NL3033baseline	1	1	0.00106601					0.0204255
	775	NL3068baseline	1	1	0.106986			0.0150199	0.409613				0.0177598
	776	NL3093baseline	1	1						0.0214841			0.908066
	777	NL3101baseline	1	1		0.16117				0.495772	0.0122737
	778	NL3118baseline	1	1					0.232847
	779	NL3139baseline	1	1	0.540833
	780	NL3142baseline	1	1		0.961534			0.976133
	781	NL3148baseline	1	1
	782	NL3149baseline	1	1
	783	NL3168baseline	1	1			0.850754		0.882704				0.904815	0.970124
	784	NL3178baseline	1	1		0.0214683
	785	NL317baseline	1	1	0.724485					0.941453	0.520132		0.880647	0.895784
	786	NL335baseline	1	1									0.765147
	787	NL345baseline	1	1	0.0867509							0.613442
	788	NL354baseline	1	1
	789	NL391baseline	1	1									0.660888
	790	NL3baseline	1	1							0.163808	0.688432
	791	NL4096baseline	1	1			0.273118	0.256293	0.0776409
	792	NL4103baseline	1	1
	793	NL4142baseline	1	1				0.0176311
	794	NL4194baseline	1	1	0.32068					0.877521			0.432921
	795	NL4215baseline	1	1			0.00135018
	796	NL4248baseline	1	1					0.0324816
	797	NL4253baseline	1	1							0.715644
	798	NL4296baseline	1	1			0.502717		0.320606	0.0950659		0.162919		0.572799
	799	NL4333baseline	1	1							0.0710338
	800	NL434baseline	1	1		0.00919883			0.0152644		0.0324772		0.0183103
	801	NL435baseline	1	1		0.772884			0.209986		0.0552526
	802	NL4469baseline	1	1			0.698725			0.0415643			0.295816	0.41707
	803	NL4516baseline	1	1				0.741632						0.811931
	804	NL451baseline	1	1			0.356446				0.381011
	805	NL4568baseline	1	1				0.0084669			0.351332
	806	NL457baseline	1	1					0.777095		0.0979933	0.300388		0.160329
	807	NL4633baseline	1	1					0.14516		0.144403		0.0251478
	808	NL4762baseline	1	1		0.934675
	809	NL480baseline	1	1			0.153536			0.589027				0.179731
	810	NL494baseline	1	1			0.824441				0.180635	0.873791	0.0417091
	811	NL496baseline	1	1
	812	NL507baseline	1	1				0.137134			0.0326715
	813	NL511baseline	1	1
	814	NL526baseline	1	1							0.209737	0.0106461
	815	NL538baseline	1	1
	816	NL565baseline	1	1	0.823114		0.791105
	817	NL570baseline	1	1			0.29102					0.0867415		0.0779875
	818	NL573baseline	1	1							0.0825334
	819	NL590baseline	1	1				0.577643	0.472483
	820	NL598baseline	1	1			0.0241778			0.0225854				0.0135881
	821	NL5baseline	1	1			0.542652				0.0747752	0.214482		0.0541886
	822	NL620baseline	1	1	0.0138307				0.00249917
	823	NL642baseline	1	1										0.0480899
	824	NL669baseline	1	1								0.976658
	825	NL689baseline	1	1
	826	NL702baseline	1	1				0.371604
	827	NL716baseline	1	1				0.394639		0.582893
	828	NL720baseline	1	1	0.15528	0.189378				0.0566009
	829	NL731baseline	1	1										0.00105759
	830	NL739baseline	1	1	0.348905								0.217061	0.927804
	831	NL746baseline	1	1		0.0106503		0.0495313
	832	NL748baseline	1	1		0.854965				0.795001				0.0608746
	833	NL770baseline	1	1			0.347547
	834	NL78baseline	1	1				0.0166073
	835	NL79baseline	1	1			0.0365676				0.143035
	836	NL801baseline	1	1		0.539221	0.0273336					0.123501
	837	NL845baseline	1	1	0.0193966		0.159688						0.0157288
	838	NL858baseline	1	1		0.810149
	839	NL863baseline	1	1								0.264991		0.559446
	840	NL870baseline	1	1				0.981274		0.749567
	841	NL874baseline	1	1							0.0816582
	842	NL879baseline	1	1		0.214131
	843	NL880baseline	1	1		0.929116	0.665976
	844	NL882baseline	1	1	0.0328421
	845	NL896baseline	1	1	0.0242167	0.179129
	846	NL909baseline	1	1				0.85566			0.79473	0.953017
	847	NL910baseline	1	1
	848	NL913baseline	1	1								0.0546999	0.0348549
	849	NL943baseline	1	1					0.033475				0.0658722
	850	NL948baseline	1	1								0.915729
	851	NL953baseline	1	1
	852	NL982baseline	1	1				0.155673						0.909614
	853	NL992baseline	1	1				0.0362152			0.00286599
	854	NL998baseline	1	1

## Sheet: Figure 2e
Figure 2e
		training hold-out set predictions													ADAPT-MS validation on test data
		sample_id	true_label	true_label_encoded	pred_iter_0	pred_iter_1	pred_iter_2	pred_iter_3	pred_iter_4	pred_iter_5	pred_iter_6	pred_iter_7	pred_iter_8	pred_iter_9	sample_id	true_label	true_label_encoded	pred_score
	0	NL1002baseline	0	0			0.0393734	0.0531153	0.0414658						NL1083baseline	0	0	0.133301
	1	NL1006baseline	0	0				0.0534663						0.0561491	NL1102baseline	0	0	0.076766
	2	NL1010baseline	0	0				0.113602					0.0864653		NL1144baseline	0	0	0.85503
	3	NL1012baseline	0	0							0.331605				NL1254baseline	0	0	0.137305
	4	NL1013baseline	0	0											NL1264baseline	0	0	0.635795
	5	NL1015baseline	0	0						0.528045		0.628779			NL1275baseline	0	0	0.690326
	6	NL1016baseline	0	0								0.599407	0.612074		NL1278baseline	0	0	0.114391
	7	NL1017baseline	0	0		0.193849					0.0852548		0.140688		NL1282baseline	0	0	0.124129
	8	NL101baseline	0	0				0.404614		0.450046					NL1283baseline	0	0	0.0330021
	9	NL1023baseline	0	0	0.223658			0.210261	0.197153		0.259466		0.201664		NL1312baseline	0	0	0.216324
	10	NL1024baseline	0	0		0.0881168									NL1323baseline	0	0	0.443191
	11	NL1025baseline	0	0	0.0702027										NL1340baseline	0	0	0.807543
	12	NL1027baseline	0	0								0.390348		0.370912	NL1357baseline	0	0	0.505915
	13	NL1029baseline	0	0						0.0814864					NL1375baseline	0	0	0.0288979
	14	NL1030baseline	0	0						0.190173					NL1392baseline	0	0	0.227356
	15	NL1031baseline	0	0		0.105108			0.0927921				0.165713		NL1399baseline	0	0	0.0122643
	16	NL1032baseline	0	0											NL1449baseline	0	0	0.145364
	17	NL1033baseline	0	0								0.65419			NL1451baseline	0	0	0.165304
	18	NL1043baseline	0	0											NL1511baseline	0	0	0.21007
	19	NL1044baseline	0	0			0.0906722	0.0634167				0.0968592	0.059984		NL1512baseline	0	0	0.735411
	20	NL1047baseline	0	0		0.117536		0.249624					0.139242		NL1524baseline	0	0	0.153259
	21	NL1048baseline	0	0								0.0838265			NL1528baseline	0	0	0.261793
	22	NL1049baseline	0	0		0.341993		0.25235		0.307921				0.320166	NL1543baseline	0	0	0.242147
	23	NL1055baseline	0	0	0.0388991										NL1549baseline	0	0	0.164567
	24	NL1056baseline	0	0											NL1567baseline	0	0	0.187348
	25	NL1060baseline	0	0		0.589022									NL1570baseline	0	0	0.117054
	26	NL1063baseline	0	0		0.105906	0.12415	0.114477			0.115186				NL1574baseline	0	0	0.0706416
	27	NL1067baseline	0	0			0.430658		0.513007	0.432957					NL1583baseline	0	0	0.14702
	28	NL1072baseline	0	0	0.342131								0.339286		NL1589baseline	0	0	0.320989
	29	NL1073baseline	0	0						0.381836		0.405297			NL1594baseline	0	0	0.178336
	30	NL1075baseline	0	0		0.229735			0.366881						NL1616baseline	0	0	0.340772
	31	NL1076baseline	0	0			0.199908			0.19187	0.248118		0.199995		NL1623baseline	0	0	0.106686
	32	NL1081baseline	0	0	0.0904155			0.0979712		0.07538					NL1639baseline	0	0	0.121174
	33	NL1082baseline	0	0				0.399304				0.374911			NL1641baseline	0	0	0.111583
	34	NL1084baseline	0	0			0.309941								NL1652baseline	0	0	0.121396
	35	NL1086baseline	0	0				0.0759932		0.126651		0.102887			NL1673baseline	0	0	0.36659
	36	NL108baseline	0	0	0.102542	0.102696		0.127603		0.113484	0.120194				NL1682baseline	0	0	0.470928
	37	NL1092baseline	0	0		0.200748					0.213528				NL1683baseline	0	0	0.743948
	38	NL1095baseline	0	0											NL1701baseline	0	0	0.745027
	39	NL1099baseline	0	0							0.810152	0.730687			NL1704baseline	0	0	0.0547666
	40	NL1104baseline	0	0					0.0803596						NL1736baseline	0	0	0.0983352
	41	NL1105baseline	0	0	0.351124					0.2587					NL1747baseline	0	0	0.391135
	42	NL1107baseline	0	0	0.467026						0.442215				NL1750baseline	0	0	0.373777
	43	NL1116baseline	0	0	0.0547882	0.0563947	0.0487358						0.0551193		NL1766baseline	0	0	0.114656
	44	NL1120baseline	0	0				0.372182	0.157681	0.186584		0.210826			NL1777baseline	0	0	0.715625
	45	NL118baseline	0	0											NL1800baseline	0	0	0.234253
	46	NL1239baseline	0	0			0.293904						0.193606	0.198075	NL1803baseline	0	0	0.591313
	47	NL1240baseline	0	0	0.0735237		0.101799					0.0708381			NL1809baseline	0	0	0.245553
	48	NL1244baseline	0	0									0.179047	0.252681	NL1811baseline	0	0	0.583012
	49	NL1246baseline	0	0			0.407002						0.234048	0.1669	NL1813baseline	0	0	0.0578392
	50	NL1250baseline	0	0	0.212668		0.343928								NL1819baseline	0	0	0.828432
	51	NL1255baseline	0	0			0.0833625		0.0824761						NL1838baseline	0	0	0.413551
	52	NL1256baseline	0	0				0.720973	0.338432					0.130114	NL1840baseline	0	0	0.220421
	53	NL1257baseline	0	0	0.195247				0.0623395						NL1842baseline	0	0	0.0761009
	54	NL1260baseline	0	0					0.402316			0.445336			NL1851baseline	0	0	0.643616
	55	NL1266baseline	0	0											NL1853baseline	0	0	0.432407
	56	NL1267baseline	0	0			0.226825		0.081015					0.17687	NL1854baseline	0	0	0.418855
	57	NL1272baseline	0	0	0.461749	0.468931					0.255655				NL1855baseline	0	0	0.498063
	58	NL1280baseline	0	0	0.15863				0.0424493				0.0859448	0.095634	NL1856baseline	0	0	0.560093
	59	NL1286baseline	0	0			0.406346		0.662155						NL1857baseline	0	0	0.176238
	60	NL1288baseline	0	0		0.0679545		0.120338			0.0917588				NL1860baseline	0	0	0.304892
	61	NL1293baseline	0	0			0.26429						0.370089		NL1865baseline	0	0	0.33122
	62	NL1294baseline	0	0	0.0370913		0.0282253	0.0761977			0.12918				NL1867baseline	0	0	0.0710672
	63	NL1295baseline	0	0			0.139488			0.130075	0.101089				NL1877baseline	0	0	0.112569
	64	NL1296baseline	0	0		0.381282				0.337647				0.402149	NL1879baseline	0	0	0.010172
	65	NL1300baseline	0	0						0.616648					NL1880baseline	0	0	0.704479
	66	NL1303baseline	0	0										0.07764	NL1881baseline	0	0	0.265811
	67	NL1310baseline	0	0					0.586521						NL1885baseline	0	0	0.170511
	68	NL1316baseline	0	0							0.24707	0.127175			NL1888baseline	0	0	0.550553
	69	NL1331baseline	0	0											NL1893baseline	0	0	0.13098
	70	NL1336baseline	0	0	0.474646					0.484424	0.439307				NL1898baseline	0	0	0.192882
	71	NL1337baseline	0	0		0.0797734									NL1899baseline	0	0	0.403132
	72	NL1338baseline	0	0	0.0880571	0.10578				0.151845		0.190906			NL18baseline	0	0	0.288099
	73	NL1341baseline	0	0					0.158427	0.199846					NL1902baseline	0	0	0.288995
	74	NL1342baseline	0	0									0.0786626		NL1903baseline	0	0	0.575327
	75	NL1343baseline	0	0		0.668449	0.7741				0.724251	0.707826	0.613408		NL1922baseline	0	0	0.505523
	76	NL1344baseline	0	0				0.683212			0.674054				NL1927baseline	0	0	0.742848
	77	NL135baseline	0	0	0.15302	0.147571					0.070983				NL1930baseline	0	0	0.0595602
	78	NL1362baseline	0	0			0.200985		0.201576	0.191197					NL1932baseline	0	0	0.316652
	79	NL1368baseline	0	0					0.183267						NL1934baseline	0	0	0.620557
	80	NL1372baseline	0	0	0.25507					0.271165					NL1936baseline	0	0	0.380234
	81	NL1377baseline	0	0			0.584811						0.59125		NL1937baseline	0	0	0.306732
	82	NL1383baseline	0	0	0.0484246					0.0486471	0.051724				NL1939baseline	0	0	0.139009
	83	NL1386baseline	0	0			0.547683					0.656292			NL1973baseline	0	0	0.039309
	84	NL1389baseline	0	0	0.0966332										NL1974baseline	0	0	0.44542
	85	NL1401baseline	0	0									0.268754		NL1976baseline	0	0	0.745569
	86	NL1402baseline	0	0	0.0264246	0.043323	0.0573105		0.0233322	0.0420682					NL1977baseline	0	0	0.44608
	87	NL1406baseline	0	0	0.0845964	0.109752								0.149066	NL1985baseline	0	0	0.143101
	88	NL1407baseline	0	0			0.305077								NL1990baseline	0	0	0.0774559
	89	NL1411baseline	0	0											NL1994baseline	0	0	0.18403
	90	NL1412baseline	0	0											NL2004baseline	0	0	0.578392
	91	NL1413baseline	0	0	0.668278						0.595559				NL2014baseline	0	0	0.25119
	92	NL1415baseline	0	0			0.565288	0.472377			0.502631	0.462333			NL2017baseline	0	0	0.320434
	93	NL1421baseline	0	0											NL2022baseline	0	0	0.822432
	94	NL1425baseline	0	0		0.402079				0.406585					NL2031baseline	0	0	0.269088
	95	NL1430baseline	0	0	0.227659				0.29424						NL2035baseline	0	0	0.562581
	96	NL1432baseline	0	0		0.403407	0.360959								NL2041baseline	0	0	0.039494
	97	NL1436baseline	0	0											NL2043baseline	0	0	0.642662
	98	NL1440baseline	0	0	0.411477								0.279058		NL2044baseline	0	0	0.0920127
	99	NL1444baseline	0	0	0.323702								0.290129		NL2048baseline	0	0	0.0737987
	100	NL1445baseline	0	0				0.116775				0.136774			NL2051baseline	0	0	0.340313
	101	NL1450baseline	0	0							0.546753				NL2052baseline	0	0	0.095394
	102	NL1454baseline	0	0			0.368269						0.288414	0.241414	NL2053baseline	0	0	0.560874
	103	NL1455baseline	0	0		0.0853062				0.104379					NL2065baseline	0	0	0.0414027
	104	NL145baseline	0	0											NL2074baseline	0	0	0.0392589
	105	NL1464baseline	0	0						0.103478			0.144631		NL2075baseline	0	0	0.150281
	106	NL1467baseline	0	0								0.0187245			NL2088baseline	0	0	0.240568
	107	NL1470baseline	0	0					0.0588122		0.1127	0.0828591			NL2089baseline	0	0	0.378744
	108	NL1471baseline	0	0										0.243371	NL2109baseline	0	0	0.15199
	109	NL1473baseline	0	0					0.176822						NL2112baseline	0	0	0.256738
	110	NL1474baseline	0	0			0.476684			0.467093		0.528048			NL2124baseline	0	0	0.0169577
	111	NL1478baseline	0	0											NL2128baseline	0	0	0.0799022
	112	NL1482baseline	0	0								0.0530432	0.0699553		NL2132baseline	0	0	0.388694
	113	NL1483baseline	0	0				0.0431378		0.0416407					NL2138baseline	0	0	0.169912
	114	NL1486baseline	0	0					0.761056						NL2139baseline	0	0	0.484183
	115	NL1488baseline	0	0	0.244279								0.196909		NL2140baseline	0	0	0.0840656
	116	NL1495baseline	0	0											NL2160baseline	0	0	0.0793821
	117	NL1499baseline	0	0				0.627101							NL2161baseline	0	0	0.5609
	118	NL14baseline	0	0						0.260892			0.109167		NL2168baseline	0	0	0.111929
	119	NL1500baseline	0	0	0.46791			0.558532	0.66138		0.498911				NL2169baseline	0	0	0.0974094
	120	NL1501baseline	0	0				0.0748992			0.0956496				NL2178baseline	0	0	0.120602
	121	NL1509baseline	0	0			0.0521468								NL2182baseline	0	0	0.209348
	122	NL1510baseline	0	0					0.179082						NL2183baseline	0	0	0.354282
	123	NL1514baseline	0	0	0.182289						0.142929	0.110413	0.233767		NL2184baseline	0	0	0.168978
	124	NL1515baseline	0	0			0.081487				0.0714273				NL2198baseline	0	0	0.129989
	125	NL1529baseline	0	0			0.14193		0.0918761		0.213096			0.160729	NL2199baseline	0	0	0.060391
	126	NL1535baseline	0	0		0.256218			0.169367		0.0930825				NL2203baseline	0	0	0.558531
	127	NL1539baseline	0	0					0.113846		0.231833				NL2206baseline	0	0	0.4746
	128	NL153baseline	0	0	0.16852										NL2214baseline	0	0	0.0931477
	129	NL1550baseline	0	0		0.477805					0.52433			0.486766	NL2218baseline	0	0	0.398236
	130	NL1551baseline	0	0	0.188596	0.128874					0.157913	0.111119			NL2221baseline	0	0	0.126789
	131	NL1554baseline	0	0	0.515657				0.393109			0.587015			NL2222baseline	0	0	0.0341449
	132	NL1571baseline	0	0			0.281505								NL2238baseline	0	0	0.14635
	133	NL1573baseline	0	0				0.167062					0.10088		NL2242baseline	0	0	0.669535
	134	NL1579baseline	0	0								0.0655249			NL2247baseline	0	0	0.283103
	135	NL1582baseline	0	0			0.392786	0.256959		0.358744		0.368038			NL2255baseline	0	0	0.513407
	136	NL1587baseline	0	0								0.206371	0.21207		NL2256baseline	0	0	0.00565161
	137	NL1596baseline	0	0								0.0303646		0.0659432	NL2257baseline	0	0	0.0799206
	138	NL1604baseline	0	0			0.235458								NL2260baseline	0	0	0.119943
	139	NL1629baseline	0	0											NL2278baseline	0	0	0.0643244
	140	NL1631baseline	0	0		0.747199									NL2281baseline	0	0	0.333493
	141	NL1632baseline	0	0		0.391154		0.367062	0.454785						NL2289baseline	0	0	0.225978
	142	NL1646baseline	0	0											NL2291baseline	0	0	0.750587
	143	NL1653baseline	0	0	0.250673								0.321246		NL2302baseline	0	0	0.193772
	144	NL1676baseline	0	0		0.444921				0.420285			0.335701	0.338816	NL2307baseline	0	0	0.0312329
	145	NL1692baseline	0	0					0.242221		0.329593				NL2311baseline	0	0	0.393421
	146	NL1694baseline	0	0						0.179216					NL2328baseline	0	0	0.0127554
	147	NL1711baseline	0	0	0.247132					0.320678	0.394676		0.301379		NL2333baseline	0	0	0.115981
	148	NL1718baseline	0	0	0.151629	0.121502	0.125943	0.170265							NL2334baseline	0	0	0.352564
	149	NL1719baseline	0	0		0.498056			0.338999		0.40502	0.515707			NL2371baseline	0	0	0.162569
	150	NL173baseline	0	0					0.0681485				0.0910642		NL2374baseline	0	0	0.59764
	151	NL1746baseline	0	0	0.144227	0.172316			0.269288		0.198819	0.142851			NL2377baseline	0	0	0.0628608
	152	NL1752baseline	0	0		0.391898		0.389684				0.327696			NL2378baseline	0	0	0.119585
	153	NL1784baseline	0	0											NL2384baseline	0	0	0.126748
	154	NL1785baseline	0	0											NL2389baseline	0	0	0.360731
	155	NL1788baseline	0	0		0.154228									NL2426baseline	0	0	0.17162
	156	NL1792baseline	0	0				0.38285							NL2460baseline	0	0	0.241813
	157	NL1794baseline	0	0							0.109731		0.114199		NL2464baseline	0	0	0.409932
	158	NL1812baseline	0	0											NL2537baseline	0	0	0.307025
	159	NL1827baseline	0	0											NL2604baseline	0	0	0.0737234
	160	NL1830baseline	0	0				0.234187		0.285133			0.173017		NL261baseline	0	0	0.175982
	161	NL1848baseline	0	0					0.479268		0.376042		0.467639	0.437378	NL2642baseline	0	0	0.166741
	162	NL1866baseline	0	0											NL2654baseline	0	0	0.730456
	163	NL1906baseline	0	0											NL2879baseline	0	0	0.0245964
	164	NL1910baseline	0	0											NL2892baseline	0	0	0.37725
	165	NL1911baseline	0	0				0.19969	0.367859						NL2962baseline	0	0	0.346145
	166	NL1929baseline	0	0		0.0666156						0.0623069			NL304baseline	0	0	0.200644
	167	NL1944baseline	0	0								0.577194	0.442099		NL3076baseline	0	0	0.20055
	168	NL1975baseline	0	0			0.222967								NL3095baseline	0	0	0.213692
	169	NL199baseline	0	0	0.178984					0.142471		0.255584	0.155009	0.193274	NL3098baseline	0	0	0.562964
	170	NL2008baseline	0	0									0.297496		NL346baseline	0	0	0.191746
	171	NL2011baseline	0	0				0.268118	0.187941						NL409baseline	0	0	0.344563
	172	NL2013baseline	0	0						0.384	0.371631				NL414baseline	0	0	0.020729
	173	NL2018baseline	0	0				0.211876							NL4297baseline	0	0	0.797831
	174	NL201baseline	0	0	0.700748				0.810294				0.754398		NL4317baseline	0	0	0.322235
	175	NL2040baseline	0	0						0.18123		0.144497			NL4325baseline	0	0	0.461707
	176	NL2046baseline	0	0				0.534784			0.372105				NL4347baseline	0	0	0.308035
	177	NL2079baseline	0	0	0.0891299		0.0621575			0.065872					NL4358baseline	0	0	0.00412295
	178	NL2081baseline	0	0		0.0402462		0.036512							NL4434baseline	0	0	0.056741
	179	NL2085baseline	0	0											NL4504baseline	0	0	0.418986
	180	NL2086baseline	0	0	0.484472					0.515601		0.61958			NL4532baseline	0	0	0.260488
	181	NL2105baseline	0	0					0.11221						NL4824baseline	0	0	0.672336
	182	NL211baseline	0	0	0.208659			0.240243						0.130612	NL649baseline	0	0	0.0687076
	183	NL212baseline	0	0	0.176158			0.217074	0.13673	0.190427		0.183449			NL680baseline	0	0	0.0903032
	184	NL2130baseline	0	0	0.659435			0.670732					0.668268		NL685baseline	0	0	0.474037
	185	NL2135baseline	0	0								0.221363			NL730baseline	0	0	0.350302
	186	NL2137baseline	0	0										0.547959	NL747baseline	0	0	0.395916
	187	NL213baseline	0	0	0.604379		0.564947		0.754627					0.484702	NL785baseline	0	0	0.212763
	188	NL2150baseline	0	0									0.162634		NL791baseline	0	0	0.765978
	189	NL2152baseline	0	0								0.0608483			NL795baseline	0	0	0.162526
	190	NL2159baseline	0	0		0.2717			0.24348	0.250651		0.294889	0.285489	0.212423	NL806baseline	0	0	0.107304
	191	NL2164baseline	0	0											NL809baseline	0	0	0.146895
	192	NL2171baseline	0	0	0.172228								0.14074		NL844baseline	0	0	0.128267
	193	NL217baseline	0	0	0.528282	0.459081					0.516132				NL869baseline	0	0	0.576725
	194	NL2194baseline	0	0						0.19183	0.645409				NL878baseline	0	0	0.0284072
	195	NL21baseline	0	0			0.214598					0.120632			NL883baseline	0	0	0.386791
	196	NL2204baseline	0	0		0.0766666			0.0847761			0.0585708			NL892baseline	0	0	0.0529772
	197	NL2207baseline	0	0	0.358252						0.287515	0.319959			NL918baseline	0	0	0.29757
	198	NL2208baseline	0	0					0.037101			0.0277902			NL951baseline	0	0	0.190823
	199	NL2210baseline	0	0									0.54638		NL965baseline	0	0	0.404698
	200	NL2223baseline	0	0		0.0510902									NL1046baseline	1	1	0.126377
	201	NL2229baseline	0	0	0.404926		0.530008					0.558927			NL1068baseline	1	1	0.58237
	202	NL2243baseline	0	0		0.13035									NL123baseline	1	1	0.812845
	203	NL2251baseline	0	0	0.07732	0.076679						0.0983127		0.0978759	NL1287baseline	1	1	0.244827
	204	NL2259baseline	0	0						0.301152	0.386054		0.355788	0.263889	NL1315baseline	1	1	0.839279
	205	NL226baseline	0	0						0.0876475				0.0713999	NL1320baseline	1	1	0.533096
	206	NL2270baseline	0	0						0.307485	0.205739		0.372104		NL1519baseline	1	1	0.691979
	207	NL2272baseline	0	0			0.105032			0.15304					NL1553baseline	1	1	0.398738
	208	NL2286baseline	0	0											NL1556baseline	1	1	0.497732
	209	NL2298baseline	0	0	0.397426	0.416107						0.477519		0.491702	NL1559baseline	1	1	0.528872
	210	NL2304baseline	0	0		0.276078				0.287162				0.141075	NL1635baseline	1	1	0.429969
	211	NL2310baseline	0	0			0.483664					0.453581			NL1659baseline	1	1	0.473613
	212	NL2320baseline	0	0				0.298041							NL200baseline	1	1	0.266031
	213	NL2321baseline	0	0							0.254444				NL2054baseline	1	1	0.840905
	214	NL2322baseline	0	0						0.18339		0.184769		0.118984	NL2317baseline	1	1	0.0627365
	215	NL2325baseline	0	0		0.332691		0.404946				0.315849	0.309189	0.153349	NL2615baseline	1	1	0.374309
	216	NL2330baseline	0	0						0.240882	0.187648				NL2638baseline	1	1	0.485978
	217	NL2331baseline	0	0									0.0869744		NL2974baseline	1	1	0.157901
	218	NL2344baseline	0	0			0.13979								NL3191baseline	1	1	0.669463
	219	NL2345baseline	0	0			0.0481165				0.108196	0.0534678		0.0716867	NL330baseline	1	1	0.118102
	220	NL2353baseline	0	0		0.298535				0.209246			0.198746		NL4066baseline	1	1	0.6408
	221	NL2355baseline	0	0											NL4075baseline	1	1	0.434265
	222	NL2356baseline	0	0	0.304863				0.134723						NL407baseline	1	1	0.539856
	223	NL2359baseline	0	0				0.44263							NL4100baseline	1	1	0.856785
	224	NL2368baseline	0	0			0.242128		0.235617			0.15281		0.181673	NL4133baseline	1	1	0.272923
	225	NL2369baseline	0	0						0.127572					NL428baseline	1	1	0.97124
	226	NL2373baseline	0	0								0.192587	0.259917		NL4336baseline	1	1	0.569899
	227	NL2376baseline	0	0	0.154174						0.0469596			0.242483	NL4393baseline	1	1	0.764312
	228	NL2386baseline	0	0							0.166491				NL4473baseline	1	1	0.83555
	229	NL2388baseline	0	0											NL4518baseline	1	1	0.579111
	230	NL238baseline	0	0					0.220356					0.506738	NL4545baseline	1	1	0.686305
	231	NL2392baseline	0	0											NL552baseline	1	1	0.790288
	232	NL2399baseline	0	0											NL580baseline	1	1	0.63448
	233	NL2400baseline	0	0							0.0358057				NL605baseline	1	1	0.891392
	234	NL2401baseline	0	0					0.141877		0.164241	0.204438		0.156044	NL623baseline	1	1	0.336994
	235	NL2403baseline	0	0		0.377745				0.464673					NL698baseline	1	1	0.243044
	236	NL2406baseline	0	0					0.108947				0.173856		NL6baseline	1	1	0.0553511
	237	NL2407baseline	0	0											NL761baseline	1	1	0.681985
	238	NL2410baseline	0	0			0.153709				0.0464187			0.180904	NL786baseline	1	1	0.766306
	239	NL2413baseline	0	0			0.311664			0.325602					NL789baseline	1	1	0.706715
	240	NL2414baseline	0	0		0.414897			0.257952					0.435631	NL886baseline	1	1	0.295145
	241	NL2419baseline	0	0										0.214452	NL979baseline	1	1	0.772682
	242	NL2428baseline	0	0				0.277818
	243	NL242baseline	0	0		0.0538429			0.0778474	0.0664874				0.0788312
	244	NL2431baseline	0	0	0.25382
	245	NL2432baseline	0	0			0.171934			0.18791				0.32059
	246	NL2433baseline	0	0
	247	NL2438baseline	0	0										0.1333
	248	NL2443baseline	0	0									0.0707553
	249	NL2444baseline	0	0			0.411853	0.304333
	250	NL2445baseline	0	0			0.549085		0.371176			0.424346
	251	NL2446baseline	0	0							0.0455531
	252	NL2450baseline	0	0		0.335569		0.385254	0.191657			0.326448
	253	NL2452baseline	0	0		0.549245								0.613192
	254	NL2455baseline	0	0		0.0964554				0.115947
	255	NL2459baseline	0	0			0.334374		0.413866
	256	NL2461baseline	0	0	0.140623			0.131277
	257	NL246baseline	0	0	0.161663			0.23211			0.272324	0.145238
	258	NL249baseline	0	0	0.599337			0.604203
	259	NL2514baseline	0	0
	260	NL2515baseline	0	0					0.0717651	0.110799		0.107361
	261	NL2517baseline	0	0										0.112403
	262	NL251baseline	0	0
	263	NL2520baseline	0	0		0.200882	0.143989
	264	NL2522baseline	0	0		0.0477524		0.0713724	0.0479359	0.0577115	0.0940835		0.0728451
	265	NL2523baseline	0	0	0.401071					0.428965
	266	NL2527baseline	0	0	0.0622282					0.0870694				0.0973441
	267	NL2541baseline	0	0				0.930093					0.768097
	268	NL2544baseline	0	0
	269	NL2547baseline	0	0		0.176075							0.175847
	270	NL2548baseline	0	0	0.0565586					0.0829463			0.0964312
	271	NL2549baseline	0	0			0.110406			0.099882
	272	NL2550baseline	0	0
	273	NL2556baseline	0	0	0.54268				0.627602
	274	NL255baseline	0	0				0.164856		0.242958				0.320993
	275	NL2568baseline	0	0	0.0619658			0.0839258						0.0680853
	276	NL2572baseline	0	0		0.0937563		0.132871		0.0966099		0.101703
	277	NL2581baseline	0	0	0.161122			0.158577
	278	NL2582baseline	0	0
	279	NL2583baseline	0	0		0.334027			0.316046			0.34927
	280	NL2589baseline	0	0	0.0476413
	281	NL2591baseline	0	0		0.277607					0.188682
	282	NL2595baseline	0	0		0.431033						0.47737
	283	NL2597baseline	0	0				0.119101
	284	NL2599baseline	0	0							0.286556
	285	NL2600baseline	0	0				0.109961				0.135878	0.185811	0.137884
	286	NL2603baseline	0	0	0.0185217							0.0319161
	287	NL2607baseline	0	0			0.18898
	288	NL260baseline	0	0	0.0734263	0.0601414
	289	NL2618baseline	0	0				0.634607
	290	NL2620baseline	0	0								0.249335		0.166281
	291	NL2622baseline	0	0	0.334568
	292	NL2626baseline	0	0	0.253214		0.149495
	293	NL2628baseline	0	0									0.620902
	294	NL2629baseline	0	0	0.361057				0.298202	0.410956
	295	NL262baseline	0	0			0.636548	0.719524			0.605119
	296	NL2635baseline	0	0			0.158222							0.237912
	297	NL2637baseline	0	0		0.644903							0.78117	0.638059
	298	NL2639baseline	0	0
	299	NL2643baseline	0	0			0.0381673
	300	NL2646baseline	0	0				0.0570658
	301	NL2649baseline	0	0		0.109276					0.154116
	302	NL2650baseline	0	0		0.194759	0.201911				0.238402
	303	NL2651baseline	0	0							0.393273
	304	NL2657baseline	0	0									0.15015
	305	NL2662baseline	0	0	0.165291
	306	NL2672baseline	0	0							0.268976			0.273495
	307	NL2674baseline	0	0	0.174225
	308	NL2675baseline	0	0				0.123081	0.0942489	0.141339
	309	NL2677baseline	0	0				0.314173				0.370008
	310	NL2678baseline	0	0									0.212528
	311	NL2679baseline	0	0				0.208668
	312	NL2686baseline	0	0								0.00662295		0.0196617
	313	NL2688baseline	0	0		0.071518			0.0462794		0.27504
	314	NL2690baseline	0	0	0.170634					0.257508
	315	NL2692baseline	0	0					0.408228				0.256582
	316	NL2694baseline	0	0		0.198527	0.167166	0.248916	0.211431
	317	NL269baseline	0	0								0.148383
	318	NL2703baseline	0	0							0.103262
	319	NL2705baseline	0	0		0.217236	0.400908				0.279269
	320	NL2706baseline	0	0								0.272641
	321	NL2707baseline	0	0	0.271856	0.204829
	322	NL270baseline	0	0					0.126923		0.0652446		0.0731132
	323	NL2713baseline	0	0			0.0960543
	324	NL2716baseline	0	0	0.215252		0.340422			0.371129	0.232497
	325	NL271baseline	0	0			0.710895					0.737712
	326	NL2721baseline	0	0			0.298095			0.299692	0.19462
	327	NL2725baseline	0	0
	328	NL2732baseline	0	0										0.139228
	329	NL2736baseline	0	0			0.123553
	330	NL2739baseline	0	0
	331	NL2743baseline	0	0					0.309425
	332	NL2751baseline	0	0		0.235804				0.186058				0.246914
	333	NL2753baseline	0	0							0.392928
	334	NL2755baseline	0	0
	335	NL275baseline	0	0	0.575497			0.642238			0.542052	0.5702
	336	NL2764baseline	0	0		0.0375264					0.0818382
	337	NL2765baseline	0	0		0.203764		0.235934		0.219419
	338	NL2767baseline	0	0		0.234175	0.197872
	339	NL2768baseline	0	0									0.150198
	340	NL276baseline	0	0									0.329683
	341	NL2770baseline	0	0							0.275971		0.21747	0.17162
	342	NL2774baseline	0	0							0.10254
	343	NL2782baseline	0	0					0.304139
	344	NL2785baseline	0	0
	345	NL2788baseline	0	0								0.128293
	346	NL2792baseline	0	0
	347	NL2793baseline	0	0									0.360781	0.368062
	348	NL2817baseline	0	0		0.284888				0.312244		0.333287		0.0980297
	349	NL2822baseline	0	0								0.247367	0.272062
	350	NL2823baseline	0	0										0.0826691
	351	NL2828baseline	0	0			0.038262	0.0503786					0.0360343
	352	NL2829baseline	0	0					0.64997					0.539526
	353	NL2834baseline	0	0		0.730291			0.68775
	354	NL2838baseline	0	0		0.177527							0.268473	0.193785
	355	NL283baseline	0	0										0.242114
	356	NL2841baseline	0	0		0.39571	0.45829					0.416416
	357	NL2842baseline	0	0		0.101317
	358	NL2846baseline	0	0							0.162791			0.114554
	359	NL2848baseline	0	0	0.122184	0.102894	0.139802
	360	NL284baseline	0	0	0.0336202		0.0208944		0.0160751				0.0567521	0.0402644
	361	NL2862baseline	0	0									0.149625
	362	NL286baseline	0	0						0.486685	0.545473
	363	NL2877baseline	0	0				0.152146					0.207179
	364	NL2878baseline	0	0			0.288586			0.28492	0.2192			0.212013
	365	NL2891baseline	0	0							0.0751942
	366	NL2897baseline	0	0			0.222378					0.208351		0.187087
	367	NL289baseline	0	0		0.0683939				0.0743961
	368	NL2900baseline	0	0	0.429801			0.219056					0.368119
	369	NL290baseline	0	0		0.195108
	370	NL2914baseline	0	0	0.0592197				0.0462237
	371	NL2915baseline	0	0	0.263965	0.34071			0.594681					0.315883
	372	NL2920baseline	0	0				0.156746		0.234758		0.157861
	373	NL2935baseline	0	0	0.571672				0.437168			0.642156		0.551756
	374	NL2936baseline	0	0						0.152091		0.148873		0.118369
	375	NL2949baseline	0	0									0.047194
	376	NL2951baseline	0	0									0.587538
	377	NL295baseline	0	0	0.345344	0.248145				0.301881
	378	NL2960baseline	0	0
	379	NL2961baseline	0	0				0.918171
	380	NL2967baseline	0	0		0.36559				0.273256			0.376962
	381	NL2968baseline	0	0		0.297104							0.278492
	382	NL2969baseline	0	0									0.132248	0.297492
	383	NL296baseline	0	0	0.312125			0.323683
	384	NL2970baseline	0	0
	385	NL2975baseline	0	0			0.147459							0.152819
	386	NL2976baseline	0	0
	387	NL2977baseline	0	0	0.121192	0.119657			0.180565	0.18276
	388	NL2988baseline	0	0	0.098871				0.188145					0.19471
	389	NL298baseline	0	0						0.0755073
	390	NL2998baseline	0	0		0.189807
	391	NL2999baseline	0	0		0.196327			0.283984	0.231921		0.232657
	392	NL29baseline	0	0			0.191455
	393	NL3001baseline	0	0		0.255959		0.229815	0.291398	0.27093		0.228703	0.254101
	394	NL3004baseline	0	0					0.0704586				0.0604793
	395	NL3009baseline	0	0										0.355602
	396	NL3010baseline	0	0	0.215079							0.185349
	397	NL3014baseline	0	0						0.338097
	398	NL3019baseline	0	0	0.446358	0.413099		0.23999		0.353307		0.373646	0.270737
	399	NL3020baseline	0	0									0.118014	0.106248
	400	NL302baseline	0	0				0.384182		0.364031		0.35089
	401	NL3032baseline	0	0			0.0522203
	402	NL3036baseline	0	0								0.221387
	403	NL3039baseline	0	0										0.181629
	404	NL3040baseline	0	0			0.514445				0.467818
	405	NL3041baseline	0	0				0.191778
	406	NL3045baseline	0	0			0.545523				0.403517
	407	NL3047baseline	0	0
	408	NL3053baseline	0	0						0.155685
	409	NL3062baseline	0	0
	410	NL3065baseline	0	0							0.0839789		0.28733
	411	NL3066baseline	0	0	0.321186					0.229591
	412	NL3069baseline	0	0					0.0853351				0.105527
	413	NL3090baseline	0	0				0.196118				0.399109		0.458208
	414	NL3099baseline	0	0				0.557859
	415	NL30baseline	0	0								0.259255
	416	NL3106baseline	0	0		0.202307			0.183377		0.478266		0.224898
	417	NL3115baseline	0	0										0.631625
	418	NL3117baseline	0	0		0.039159				0.0640358		0.0439909	0.0820841
	419	NL3119baseline	0	0	0.129486								0.122511
	420	NL311baseline	0	0										0.363512
	421	NL3130baseline	0	0				0.337445
	422	NL3137baseline	0	0				0.535744	0.550383				0.492242
	423	NL313baseline	0	0	0.0765271			0.0816471	0.0910658				0.0803102
	424	NL3141baseline	0	0			0.458283				0.446444
	425	NL3151baseline	0	0
	426	NL3157baseline	0	0					0.178451				0.345458
	427	NL3164baseline	0	0				0.309525
	428	NL3165baseline	0	0
	429	NL316baseline	0	0									0.095284
	430	NL3194baseline	0	0	0.114345						0.1015
	431	NL322baseline	0	0	0.0651626	0.0957119				0.0891816
	432	NL323baseline	0	0								0.0679077		0.0817056
	433	NL326baseline	0	0			0.504247			0.414835	0.32982
	434	NL333baseline	0	0			0.0456047				0.0675951	0.0307779		0.0486774
	435	NL340baseline	0	0
	436	NL341baseline	0	0										0.20124
	437	NL342baseline	0	0						0.186823
	438	NL357baseline	0	0
	439	NL361baseline	0	0					0.032196
	440	NL363baseline	0	0									0.45229	0.334109
	441	NL369baseline	0	0				0.630282						0.446579
	442	NL36baseline	0	0	0.0977835		0.0642565
	443	NL371baseline	0	0			0.201891		0.324549			0.258142		0.215047
	444	NL374baseline	0	0	0.124831			0.129027				0.144112
	445	NL383baseline	0	0
	446	NL386baseline	0	0			0.0978834		0.237185	0.129704
	447	NL387baseline	0	0				0.465258	0.184942
	448	NL390baseline	0	0	0.121265				0.104875			0.100028
	449	NL395baseline	0	0						0.470214
	450	NL399baseline	0	0			0.208869				0.230626		0.317073
	451	NL403baseline	0	0	0.123811								0.127358
	452	NL406baseline	0	0		0.0918178
	453	NL408baseline	0	0
	454	NL410baseline	0	0		0.555455	0.600264		0.556014				0.566104
	455	NL411baseline	0	0										0.467781
	456	NL4127baseline	0	0		0.265398			0.654352			0.299752	0.356636
	457	NL418baseline	0	0
	458	NL419baseline	0	0							0.3543		0.258746
	459	NL41baseline	0	0	0.287761					0.254631
	460	NL426baseline	0	0					0.191996		0.222349	0.191303
	461	NL427baseline	0	0		0.211387	0.160394					0.184968
	462	NL4301baseline	0	0				0.204081			0.570645	0.127647
	463	NL438baseline	0	0										0.392084
	464	NL440baseline	0	0
	465	NL443baseline	0	0				0.477929
	466	NL445baseline	0	0		0.0951836	0.0903978		0.199334		0.0946402		0.180383
	467	NL446baseline	0	0						0.218986				0.177017
	468	NL447baseline	0	0		0.345533
	469	NL450baseline	0	0		0.00837175					0.0244063			0.0103543
	470	NL4550baseline	0	0										0.0825245
	471	NL455baseline	0	0		0.429862
	472	NL456baseline	0	0	0.106187									0.122487
	473	NL4654baseline	0	0							0.0437498		0.0119963
	474	NL466baseline	0	0			0.132068	0.164528		0.16992		0.12887
	475	NL467baseline	0	0							0.177913	0.282271		0.22377
	476	NL474baseline	0	0		0.348961		0.450412		0.385187			0.415466
	477	NL47baseline	0	0			0.761788							0.746383
	478	NL4836baseline	0	0		0.174839			0.430399
	479	NL483baseline	0	0							0.148557
	480	NL48baseline	0	0				0.301155
	481	NL491baseline	0	0				0.32742				0.200162		0.267666
	482	NL492baseline	0	0
	483	NL493baseline	0	0			0.483113	0.327998				0.493616	0.424258
	484	NL497baseline	0	0				0.63009	0.322008
	485	NL499baseline	0	0			0.311637				0.479542
	486	NL503baseline	0	0	0.439331	0.599257			0.468472					0.680106
	487	NL505baseline	0	0					0.318232
	488	NL50baseline	0	0	0.261554
	489	NL51baseline	0	0
	490	NL528baseline	0	0		0.237199						0.339804
	491	NL52baseline	0	0			0.17066	0.285927	0.205464	0.119993	0.245357		0.0952001
	492	NL537baseline	0	0							0.108631			0.0845373
	493	NL544baseline	0	0			0.303545		0.237503	0.317127
	494	NL546baseline	0	0							0.311898	0.172166	0.204837
	495	NL547baseline	0	0				0.506164		0.483455	0.622189
	496	NL560baseline	0	0				0.188882
	497	NL562baseline	0	0		0.171046		0.172435						0.0515403
	498	NL566baseline	0	0			0.174505
	499	NL57baseline	0	0			0.278564		0.291406					0.282214
	500	NL58baseline	0	0				0.275173						0.25587
	501	NL596baseline	0	0										0.0783013
	502	NL603baseline	0	0								0.181888
	503	NL612baseline	0	0		0.264473		0.43739		0.325836				0.262027
	504	NL631baseline	0	0				0.37817
	505	NL633baseline	0	0					0.116488		0.371491
	506	NL640baseline	0	0			0.267162			0.196742
	507	NL648baseline	0	0				0.0470078						0.037944
	508	NL650baseline	0	0		0.0582113		0.0933378
	509	NL655baseline	0	0					0.494225
	510	NL656baseline	0	0	0.0181115	0.0254782
	511	NL657baseline	0	0				0.0365935
	512	NL663baseline	0	0	0.0618649							0.0497241
	513	NL664baseline	0	0		0.174083		0.168865			0.260911
	514	NL667baseline	0	0										0.180549
	515	NL671baseline	0	0		0.478182	0.477918		0.564322
	516	NL677baseline	0	0	0.214928				0.106955		0.118358	0.140366
	517	NL681baseline	0	0						0.140615
	518	NL694baseline	0	0				0.234236
	519	NL695baseline	0	0				0.103105		0.096258
	520	NL704baseline	0	0				0.122079
	521	NL708baseline	0	0								0.10093
	522	NL717baseline	0	0								0.316101
	523	NL71baseline	0	0
	524	NL722baseline	0	0					0.227386	0.271685
	525	NL729baseline	0	0		0.290954
	526	NL72baseline	0	0
	527	NL732baseline	0	0			0.224649				0.123116
	528	NL734baseline	0	0	0.134385		0.225309			0.27954			0.241858
	529	NL735baseline	0	0										0.115592
	530	NL737baseline	0	0						0.225196	0.295789		0.19763
	531	NL738baseline	0	0					0.0546624
	532	NL73baseline	0	0			0.12761
	533	NL742baseline	0	0		0.24796			0.278841				0.254779
	534	NL751baseline	0	0		0.2526	0.255055		0.245636					0.239473
	535	NL757baseline	0	0								0.10401	0.0941772
	536	NL759baseline	0	0							0.301537	0.396414		0.300809
	537	NL763baseline	0	0	0.502898							0.622682		0.530437
	538	NL765baseline	0	0	0.283941			0.201058			0.18734
	539	NL767baseline	0	0	0.443244			0.353209	0.514104	0.432769
	540	NL774baseline	0	0				0.183057		0.281542
	541	NL779baseline	0	0			0.12321	0.0649662
	542	NL77baseline	0	0		0.133303			0.0859849	0.15042			0.131501	0.172557
	543	NL783baseline	0	0	0.18153
	544	NL796baseline	0	0	0.175746
	545	NL803baseline	0	0			0.0946608	0.0984095	0.10154					0.124961
	546	NL804baseline	0	0							0.355266	0.442531		0.427032
	547	NL816baseline	0	0	0.464554	0.590635			0.578877	0.487465
	548	NL818baseline	0	0			0.647422			0.606509	0.513412
	549	NL819baseline	0	0			0.0831713	0.253323			0.0950857
	550	NL822baseline	0	0	0.567037	0.567013	0.648232					0.513262
	551	NL82baseline	0	0	0.208035	0.240511	0.233832			0.272189
	552	NL832baseline	0	0			0.58368						0.653411
	553	NL841baseline	0	0							0.261161			0.228031
	554	NL843baseline	0	0	0.183366		0.0786307					0.11895
	555	NL848baseline	0	0	0.0936637		0.152289				0.118374			0.081496
	556	NL859baseline	0	0									0.0816053
	557	NL864baseline	0	0
	558	NL86baseline	0	0				0.656946			0.406751		0.641865
	559	NL872baseline	0	0	0.0660206
	560	NL873baseline	0	0
	561	NL887baseline	0	0		0.288835	0.334311	0.418937	0.345062	0.345397			0.326923
	562	NL888baseline	0	0	0.483651	0.488246
	563	NL890baseline	0	0						0.152916			0.146781	0.14235
	564	NL891baseline	0	0					0.580869		0.445956
	565	NL899baseline	0	0							0.635572	0.767902		0.729884
	566	NL902baseline	0	0			0.669692	0.490689	0.654035
	567	NL905baseline	0	0
	568	NL917baseline	0	0										0.446096
	569	NL927baseline	0	0				0.410742		0.195972
	570	NL930baseline	0	0	0.370143
	571	NL932baseline	0	0								0.68138		0.581558
	572	NL937baseline	0	0							0.283439
	573	NL93baseline	0	0				0.0663971	0.11318
	574	NL940baseline	0	0									0.30954
	575	NL946baseline	0	0	0.466532			0.446108		0.495486				0.368995
	576	NL954baseline	0	0					0.0258674
	577	NL955baseline	0	0			0.0772955							0.145183
	578	NL958baseline	0	0										0.0809574
	579	NL960baseline	0	0								0.446287
	580	NL963baseline	0	0			0.287314				0.176108
	581	NL969baseline	0	0			0.0395214						0.0322728
	582	NL96baseline	0	0			0.20091						0.188167
	583	NL970baseline	0	0
	584	NL974baseline	0	0			0.261899		0.134569
	585	NL985baseline	0	0			0.137458		0.146158		0.115921
	586	NL990baseline	0	0					0.279658
	587	NL993baseline	0	0
	588	NL1001baseline	1	1								0.291495
	589	NL1041baseline	1	1		0.27784							0.304848
	590	NL1042baseline	1	1								0.159191	0.169243	0.129705
	591	NL1053baseline	1	1					0.331615
	592	NL1071baseline	1	1										0.433039
	593	NL1103baseline	1	1									0.488478	0.493072
	594	NL1108baseline	1	1					0.219693	0.268727			0.299601
	595	NL1129baseline	1	1		0.291686			0.343244	0.25984		0.301398	0.247002
	596	NL1136baseline	1	1					0.499535		0.452492		0.464642
	597	NL113baseline	1	1							0.234167
	598	NL1145baseline	1	1						0.120006		0.182828
	599	NL1185baseline	1	1
	600	NL120baseline	1	1	0.449973		0.612475						0.452707
	601	NL122baseline	1	1		0.598714		0.685618
	602	NL1251baseline	1	1		0.326408
	603	NL1258baseline	1	1						0.300213	0.205047		0.326262
	604	NL1269baseline	1	1						0.582776		0.569052
	605	NL1273baseline	1	1	0.473276			0.476011
	606	NL1274baseline	1	1							0.47959
	607	NL1276baseline	1	1							0.6474			0.688782
	608	NL127baseline	1	1
	609	NL1301baseline	1	1		0.156611			0.110057	0.14276				0.172316
	610	NL1302baseline	1	1		0.82757		0.826398				0.859496		0.808464
	611	NL1309baseline	1	1
	612	NL1319baseline	1	1				0.7452	0.587705
	613	NL1322baseline	1	1									0.242795
	614	NL1325baseline	1	1		0.469399	0.444396				0.543278
	615	NL1330baseline	1	1			0.693899
	616	NL1346baseline	1	1
	617	NL1348baseline	1	1					0.339601			0.260675
	618	NL1354baseline	1	1				0.384498
	619	NL1356baseline	1	1					0.38294
	620	NL1361baseline	1	1	0.384661							0.616826		0.556922
	621	NL1365baseline	1	1		0.0888139							0.0951909
	622	NL1380baseline	1	1	0.734378
	623	NL1384baseline	1	1				0.296314		0.29625
	624	NL1388baseline	1	1			0.226739							0.215751
	625	NL139baseline	1	1				0.627568				0.578461	0.663424
	626	NL1408baseline	1	1		0.212064	0.171887
	627	NL1416baseline	1	1					0.365974			0.532655
	628	NL1426baseline	1	1		0.760495	0.762807			0.727417	0.753389	0.728717
	629	NL1429baseline	1	1							0.149397
	630	NL1437baseline	1	1			0.378812
	631	NL1441baseline	1	1			0.0980171
	632	NL1446baseline	1	1					0.421845
	633	NL1448baseline	1	1									0.484623
	634	NL1487baseline	1	1	0.714903					0.69254				0.69354
	635	NL1492baseline	1	1	0.154162							0.182355
	636	NL1493baseline	1	1			0.507495							0.187537
	637	NL1496baseline	1	1			0.372688	0.288924	0.300463	0.376144
	638	NL1508baseline	1	1						0.640986
	639	NL1513baseline	1	1								0.594406		0.578369
	640	NL1518baseline	1	1	0.072901		0.0551259					0.104058
	641	NL1521baseline	1	1			0.395183	0.259677		0.322189			0.264012
	642	NL152baseline	1	1
	643	NL1530baseline	1	1			0.275827	0.242909					0.331039
	644	NL1545baseline	1	1				0.243378				0.128448
	645	NL1547baseline	1	1					0.620288				0.463349
	646	NL1548baseline	1	1	0.100335	0.165755	0.202395			0.195695
	647	NL1555baseline	1	1				0.410747						0.33974
	648	NL1558baseline	1	1				0.511692	0.591566		0.438616		0.600825
	649	NL1572baseline	1	1						0.306781	0.354612
	650	NL1577baseline	1	1						0.111583		0.0882277
	651	NL1586baseline	1	1				0.803216		0.680736			0.741292	0.724006
	652	NL1599baseline	1	1	0.319534				0.267834				0.269123	0.242632
	653	NL1602baseline	1	1								0.356557
	654	NL1615baseline	1	1				0.748722						0.820877
	655	NL1618baseline	1	1				0.136401				0.0612863
	656	NL1619baseline	1	1		0.237061		0.222818
	657	NL1663baseline	1	1	0.688691							0.465103
	658	NL1680baseline	1	1			0.63378		0.625465	0.632246	0.592688	0.634516
	659	NL1723baseline	1	1		0.360058			0.412748			0.343066		0.330106
	660	NL172baseline	1	1	0.54717									0.716717
	661	NL1735baseline	1	1			0.412634					0.386079
	662	NL1742baseline	1	1
	663	NL1745baseline	1	1								0.421456
	664	NL1760baseline	1	1	0.796924	0.890728				0.825959		0.830086
	665	NL1769baseline	1	1				0.271093			0.103174	0.163914
	666	NL1787baseline	1	1
	667	NL1801baseline	1	1				0.573457	0.549317
	668	NL1808baseline	1	1					0.56506		0.522653
	669	NL1843baseline	1	1	0.303685
	670	NL1852baseline	1	1		0.525589			0.45607				0.449838
	671	NL1875baseline	1	1
	672	NL187baseline	1	1			0.364358
	673	NL1889baseline	1	1								0.584721	0.560019
	674	NL1891baseline	1	1							0.7712	0.747683
	675	NL1901baseline	1	1	0.105344							0.27851
	676	NL1909baseline	1	1			0.152416			0.150564
	677	NL1915baseline	1	1		0.591974					0.721615
	678	NL191baseline	1	1			0.732332
	679	NL1920baseline	1	1
	680	NL1921baseline	1	1		0.164084	0.0987771			0.137097	0.127506
	681	NL1941baseline	1	1
	682	NL1942baseline	1	1	0.445726									0.444463
	683	NL1947baseline	1	1				0.215614			0.16188			0.124296
	684	NL194baseline	1	1		0.53698					0.443876
	685	NL1957baseline	1	1	0.197176	0.291332	0.234175				0.157163
	686	NL1983baseline	1	1
	687	NL1999baseline	1	1						0.654522
	688	NL1baseline	1	1				0.164105				0.151421
	689	NL2000baseline	1	1					0.662463	0.57551
	690	NL2005baseline	1	1
	691	NL2023baseline	1	1		0.27885	0.256845
	692	NL2024baseline	1	1							0.546409
	693	NL2027baseline	1	1						0.59855			0.644424
	694	NL2029baseline	1	1				0.51487
	695	NL2030baseline	1	1	0.365311					0.470075
	696	NL2069baseline	1	1					0.724154				0.706171	0.632152
	697	NL2071baseline	1	1
	698	NL2106baseline	1	1	0.22972		0.163248	0.18883						0.220471
	699	NL2123baseline	1	1			0.493899	0.592622	0.434856	0.510835	0.476504
	700	NL2125baseline	1	1						0.239633		0.222274		0.281988
	701	NL2126baseline	1	1				0.550619		0.521224	0.508105		0.514412
	702	NL2158baseline	1	1		0.170091	0.172104						0.189224
	703	NL2163baseline	1	1	0.567656			0.679271				0.59639		0.597121
	704	NL2165baseline	1	1		0.277638		0.426048
	705	NL2174baseline	1	1					0.193352
	706	NL2209baseline	1	1	0.166308	0.128129								0.168566
	707	NL2219baseline	1	1							0.621557	0.762585	0.801994
	708	NL2220baseline	1	1				0.398135					0.468094
	709	NL2236baseline	1	1		0.737004				0.724121			0.600727
	710	NL2262baseline	1	1
	711	NL2283baseline	1	1					0.597743					0.569392
	712	NL2292baseline	1	1	0.619333					0.655877
	713	NL22baseline	1	1	0.201051	0.194245
	714	NL2306baseline	1	1					0.206753					0.141673
	715	NL2308baseline	1	1	0.577382									0.573341
	716	NL2312baseline	1	1
	717	NL2352baseline	1	1
	718	NL2357baseline	1	1
	719	NL2372baseline	1	1	0.619025				0.518226
	720	NL2387baseline	1	1	0.434217	0.531548						0.581156	0.532
	721	NL240baseline	1	1	0.446008	0.430836			0.488099				0.410902
	722	NL2423baseline	1	1				0.547001
	723	NL2453baseline	1	1	0.380828		0.483321		0.407346		0.573364
	724	NL2456baseline	1	1								0.28914
	725	NL2518baseline	1	1									0.846927
	726	NL2519baseline	1	1	0.69605		0.46909				0.328492			0.491841
	727	NL2538baseline	1	1		0.338485							0.466458
	728	NL256baseline	1	1			0.344478			0.288136				0.391099
	729	NL2577baseline	1	1						0.102962
	730	NL257baseline	1	1					0.693214					0.597276
	731	NL2594baseline	1	1				0.187171	0.231264	0.269232
	732	NL2596baseline	1	1					0.633397					0.809997
	733	NL25baseline	1	1				0.72866			0.652686
	734	NL2606baseline	1	1	0.0791525	0.158886				0.108748	0.309209
	735	NL2623baseline	1	1						0.683027	0.645655		0.643073
	736	NL2632baseline	1	1
	737	NL2644baseline	1	1		0.603832	0.555649
	738	NL2647baseline	1	1						0.575447			0.494388
	739	NL264baseline	1	1									0.457752
	740	NL2687baseline	1	1	0.671853
	741	NL2698baseline	1	1	0.0581715	0.096622	0.0864291
	742	NL2719baseline	1	1				0.55284
	743	NL2723baseline	1	1		0.209819
	744	NL2724baseline	1	1				0.706166		0.745179
	745	NL2729baseline	1	1	0.28119		0.333843
	746	NL2735baseline	1	1						0.245562
	747	NL2737baseline	1	1			0.350344		0.249531
	748	NL2759baseline	1	1				0.588552	0.381787				0.631749	0.463192
	749	NL2769baseline	1	1	0.788632			0.875153		0.743451	0.864611		0.761974
	750	NL2775baseline	1	1		0.762126
	751	NL2778baseline	1	1
	752	NL2786baseline	1	1	0.791754	0.656719				0.618065
	753	NL2787baseline	1	1							0.4422			0.419208
	754	NL2789baseline	1	1		0.691552							0.591091
	755	NL2815baseline	1	1			0.605207		0.580381
	756	NL2819baseline	1	1	0.66639		0.731009
	757	NL2821baseline	1	1				0.371116
	758	NL2827baseline	1	1	0.584491						0.780785
	759	NL2866baseline	1	1					0.15688			0.197305
	760	NL288baseline	1	1
	761	NL2896baseline	1	1		0.799833			0.752612			0.799798
	762	NL2907baseline	1	1	0.501125					0.536103				0.65083
	763	NL292baseline	1	1									0.213743
	764	NL2933baseline	1	1		0.159517	0.271507		0.283267
	765	NL294baseline	1	1	0.52431							0.525378
	766	NL2952baseline	1	1		0.749955	0.755165							0.722958
	767	NL2980baseline	1	1
	768	NL2984baseline	1	1		0.462672			0.392918			0.375297
	769	NL2986baseline	1	1	0.383382			0.569391				0.395819
	770	NL2992baseline	1	1				0.501086						0.619323
	771	NL2997baseline	1	1	0.37734						0.311754
	772	NL2baseline	1	1							0.384132			0.420559
	773	NL3016baseline	1	1					0.541249
	774	NL3033baseline	1	1	0.0172844					0.0317832
	775	NL3068baseline	1	1	0.150968			0.0999449	0.0768291				0.119639
	776	NL3093baseline	1	1						0.551026			0.427084
	777	NL3101baseline	1	1		0.369238				0.354787	0.289748
	778	NL3118baseline	1	1					0.41885
	779	NL3139baseline	1	1	0.400124
	780	NL3142baseline	1	1		0.833679			0.813718
	781	NL3148baseline	1	1
	782	NL3149baseline	1	1
	783	NL3168baseline	1	1			0.597823		0.432789				0.500185	0.536123
	784	NL3178baseline	1	1		0.0478489
	785	NL317baseline	1	1	0.530432					0.39645	0.501723		0.479031	0.347264
	786	NL335baseline	1	1									0.614584
	787	NL345baseline	1	1	0.602541							0.642983
	788	NL354baseline	1	1
	789	NL391baseline	1	1									0.730289
	790	NL3baseline	1	1							0.391969	0.535691
	791	NL4096baseline	1	1			0.392904	0.646335	0.487532
	792	NL4103baseline	1	1
	793	NL4142baseline	1	1				0.295282
	794	NL4194baseline	1	1	0.653342					0.737477			0.653272
	795	NL4215baseline	1	1			0.0851801
	796	NL4248baseline	1	1					0.259833
	797	NL4253baseline	1	1							0.593714
	798	NL4296baseline	1	1			0.641399		0.257386	0.607684		0.494017		0.587144
	799	NL4333baseline	1	1							0.239076
	800	NL434baseline	1	1		0.0738352			0.121855		0.0957283		0.0992513
	801	NL435baseline	1	1		0.474292			0.481381		0.575151
	802	NL4469baseline	1	1			0.356684			0.266351			0.373415	0.313587
	803	NL4516baseline	1	1				0.635591						0.634362
	804	NL451baseline	1	1			0.532614				0.577976
	805	NL4568baseline	1	1				0.344004			0.256988
	806	NL457baseline	1	1					0.591832		0.571992	0.40839		0.396267
	807	NL4633baseline	1	1					0.582845		0.387412		0.287882
	808	NL4762baseline	1	1		0.675297
	809	NL480baseline	1	1			0.0912537			0.143166				0.161701
	810	NL494baseline	1	1			0.534122				0.466763	0.461011	0.389206
	811	NL496baseline	1	1
	812	NL507baseline	1	1				0.290094			0.267264
	813	NL511baseline	1	1
	814	NL526baseline	1	1							0.245149	0.328592
	815	NL538baseline	1	1
	816	NL565baseline	1	1	0.611282		0.683594
	817	NL570baseline	1	1			0.164311					0.132264		0.13112
	818	NL573baseline	1	1							0.221305
	819	NL590baseline	1	1				0.74164	0.534884
	820	NL598baseline	1	1			0.222415			0.219746				0.169845
	821	NL5baseline	1	1			0.350906				0.451256	0.424133		0.249981
	822	NL620baseline	1	1	0.0488497				0.0569366
	823	NL642baseline	1	1										0.244164
	824	NL669baseline	1	1								0.454851
	825	NL689baseline	1	1
	826	NL702baseline	1	1				0.694574
	827	NL716baseline	1	1				0.4289		0.483236
	828	NL720baseline	1	1	0.397976	0.325649				0.286256
	829	NL731baseline	1	1										0.142734
	830	NL739baseline	1	1	0.401736								0.318685	0.320788
	831	NL746baseline	1	1		0.285644		0.452726
	832	NL748baseline	1	1		0.686908				0.675629				0.58498
	833	NL770baseline	1	1			0.305507
	834	NL78baseline	1	1				0.457639
	835	NL79baseline	1	1			0.326873				0.500387
	836	NL801baseline	1	1		0.202642	0.186925					0.207568
	837	NL845baseline	1	1	0.230637		0.262966						0.271227
	838	NL858baseline	1	1		0.693832
	839	NL863baseline	1	1								0.439654		0.395991
	840	NL870baseline	1	1				0.756999		0.707651
	841	NL874baseline	1	1							0.696069
	842	NL879baseline	1	1		0.167568
	843	NL880baseline	1	1		0.328359	0.394208
	844	NL882baseline	1	1	0.12538
	845	NL896baseline	1	1	0.257923	0.212264
	846	NL909baseline	1	1				0.77522			0.813277	0.824312
	847	NL910baseline	1	1
	848	NL913baseline	1	1								0.266748	0.287304
	849	NL943baseline	1	1					0.292533				0.531287
	850	NL948baseline	1	1								0.67944
	851	NL953baseline	1	1
	852	NL982baseline	1	1				0.320464						0.356558
	853	NL992baseline	1	1				0.161423			0.0618262
	854	NL998baseline	1	1

## Sheet: Figure 3a
Figure 3a
		Trained on Sweden Cohort
		5x CV	XGB	ADAPT-MS
	Sweden	0.96	-	-
	Magdeburg/Kiel	-	0.85	0.85
	Berlin	-	0.77	0.73
		Trained on Sweden + Magedeburg/Kiel Cohort
		5x CV	XGB	ADAPT-MS
	Sweden + Magdeburg/Kiel	0.92	-	-
	Berlin	-	0.87	0.8

## Sheet: Figure 3b
Figure 3b
		Trained on 20 samples per cohort
		within cohort	between cohorts
	Sweden	0.93	0.95
	Magdeburg/Kiel	0.86	0.86
	Berlin	0.49	0.83

## Sheet: Figure 4b
Figure 4b
		sample_id	true_label	true_label_encoded	pred_score
	0	3439	Sepsis	0	0.000930482
	1	3441	Sepsis	0	0.000139298
	2	3442	Sepsis	0	0.00333167
	3	3443	Sepsis	0	0.00118192
	4	3451	Sepsis	0	0.00709915
	5	3459	Sepsis	0	9.5516e-05
	6	3477	Sepsis	0	3.97271e-06
	7	3504	Sepsis	0	3.69644e-05
	8	3509	Sepsis	0	0.427543
	9	3510	Sepsis	0	0.0366722
	10	3512	Sepsis	0	0.00334645
	11	3513	Sepsis	0	0.000976329
	12	3527	Sepsis	0	0.0711462
	13	3531	Sepsis	0	8.25335e-06
	14	3532	Sepsis	0	2.5625e-05
	15	3539	Sepsis	0	0.0157808
	16	3540	Sepsis	0	0.0159272
	17	3541	Sepsis	0	0.00193307
	18	3559	Sepsis	0	0.00383197
	19	3580	Sepsis	0	0.00190865
	20	3588	Sepsis	0	3.70286e-06
	21	3604	Sepsis	0	1.21987e-05
	22	3617	Sepsis	0	0.0229462
	23	3618	Sepsis	0	0.0076677
	24	3620	Sepsis	0	0.0838432
	25	3622	Sepsis	0	1.99295e-05
	26	3624	Sepsis	0	0.00089872
	27	3644	Sepsis	0	3.75201e-05
	28	3645	Sepsis	0	0.00597637
	29	3646	Sepsis	0	0.0195469
	30	3647	Sepsis	0	0.0305116
	31	3665	Sepsis	0	0.000860175
	32	3666	Sepsis	0	0.000295127
	33	3672	Sepsis	0	0.000524384
	34	3673	Sepsis	0	6.29445e-05
	35	3677	Sepsis	0	0.000133565
	36	3678	Sepsis	0	0.000301663
	37	3690	Sepsis	0	0.0243137
	38	3700	Sepsis	0	3.80289e-07
	39	3735	Sepsis	0	0.0103317
	40	3736	Sepsis	0	0.268456
	41	3737	Sepsis	0	0.00146397
	42	3747	Sepsis	0	0.00989734
	43	3748	Sepsis	0	0.00370036
	44	3749	Sepsis	0	0.00318838
	45	3750	Sepsis	0	0.0603513
	46	3782	Sepsis	0	0.0201948
	47	3805	Sepsis	0	0.000240307
	48	3806	Sepsis	0	0.00394078
	49	3807	Sepsis	0	0.00559932
	50	3808	Sepsis	0	0.00522568
	51	3810	Sepsis	0	0.00820562
	52	3811	Sepsis	0	0.0623249
	53	3817	Sepsis	0	0.00202248
	54	3818	Sepsis	0	0.00114194
	55	3822	Sepsis	0	0.00384043
	56	3825	Sepsis	0	1.40684e-06
	57	3826	Sepsis	0	0.00749506
	58	3839	Sepsis	0	0.203402
	59	3840	Sepsis	0	0.0149409
	60	3852	Sepsis	0	0.200751
	61	3853	Sepsis	0	0.0273825
	62	3855	Sepsis	0	0.428072
	63	3856	Sepsis	0	0.122378
	64	3860	Sepsis	0	0.197528
	65	3863	Sepsis	0	0.00217011
	66	3864	Sepsis	0	0.000865385
	67	3901	Sepsis	0	0.252676
	68	3923	Sepsis	0	7.64929e-05
	69	3935	Sepsis	0	0.142704
	70	3953	Sepsis	0	0.0575704
	71	3954	Sepsis	0	0.411513
	72	3963	Sepsis	0	0.0121964
	73	3971	Sepsis	0	2.44664e-06
	74	3978	Sepsis	0	0.000177812
	75	3979	Sepsis	0	0.000184969
	76	3983	Sepsis	0	0.0010739
	77	3989	Sepsis	0	0.00441752
	78	3990	Sepsis	0	0.000189539
	79	4004	Sepsis	0	0.000253117
	80	4010	Sepsis	0	0.207002
	81	4011	Sepsis	0	0.110541
	82	4012	Sepsis	0	0.248896
	83	4019	Sepsis	0	2.90166e-05
	84	4051	Sepsis	0	0.0322706
	85	4058	Sepsis	0	0.00280884
	86	4059	Sepsis	0	0.000396592
	87	4060	Sepsis	0	0.0055728
	88	4061	Sepsis	0	0.0243284
	89	4062	Sepsis	0	0.00292226
	90	4083	Sepsis	0	0.0330475
	91	4124	Sepsis	0	0.00125921
	92	4125	Sepsis	0	0.0243317
	93	4147	Sepsis	0	0.00921379
	94	4186	Sepsis	0	0.00941238
	95	4201	Sepsis	0	0.0386812
	96	4202	Sepsis	0	0.0442641
	97	4203	Sepsis	0	0.38231
	98	4227	Sepsis	0	0.194874
	99	4228	Sepsis	0	0.133393
	100	4240	Sepsis	0	0.056588
	101	4260	Sepsis	0	0.0486497
	102	4267	Sepsis	0	0.00162409
	103	4276	Sepsis	0	0.000198038
	104	4277	Sepsis	0	0.000390798
	105	4286	Sepsis	0	0.000172728
	106	4287	Sepsis	0	0.00858959
	107	4319	Sepsis	0	0.00648726
	108	4320	Sepsis	0	0.000404542
	109	4321	Sepsis	0	0.000846992
	110	4325	Sepsis	0	0.000361471
	111	4335	Sepsis	0	0.000319189
	112	4336	Sepsis	0	0.00120239
	113	4340	Sepsis	0	7.04494e-06
	114	4341	Sepsis	0	6.82576e-05
	115	4343	Sepsis	0	0.00149037
	116	4344	Sepsis	0	0.000337521
	117	4345	Sepsis	0	0.00214989
	118	4351	Sepsis	0	0.343744
	119	4354	Sepsis	0	0.000290161
	120	4364	Sepsis	0	0.0507912
	121	4365	Sepsis	0	0.0991489
	122	4366	Sepsis	0	0.0115611
	123	4379	Sepsis	0	0.0389392
	124	4383	Sepsis	0	0.255845
	125	4392	Sepsis	0	0.0807408
	126	4399	Sepsis	0	8.73803e-06
	127	4401	Sepsis	0	0.000861348
	128	4402	Sepsis	0	0.0267129
	129	4405	Sepsis	0	0.00192921
	130	4406	Sepsis	0	0.00076739
	131	4419	Sepsis	0	0.000480704
	132	4427	Sepsis	0	0.00519109
	133	4428	Sepsis	0	0.0187603
	134	4430	Sepsis	0	0.000873515
	135	4432	Sepsis	0	0.00119272
	136	4433	Sepsis	0	0.00183733
	137	4450	Sepsis	0	0.000876637
	138	4463	Sepsis	0	0.000576727
	139	4472	Sepsis	0	0.0189834
	140	4501	Sepsis	0	0.125373
	141	4505	Sepsis	0	0.02572
	142	4508	Sepsis	0	7.2616e-05
	143	4509	Sepsis	0	0.00321034
	144	4515	Sepsis	0	0.000488115
	145	4516	Sepsis	0	0.00337925
	146	4517	Sepsis	0	0.00144496
	147	4543	Sepsis	0	0.0033572
	148	4553	Sepsis	0	0.00172836
	149	4554	Sepsis	0	0.00342373
	150	4555	Sepsis	0	0.002457
	151	4556	Sepsis	0	0.0179474
	152	4557	Sepsis	0	0.0288018
	153	4558	Sepsis	0	0.0803588
	154	4559	Sepsis	0	0.000136533
	155	4560	Sepsis	0	0.00134988
	156	4561	Sepsis	0	0.000106989
	157	4564	Sepsis	0	0.021758
	158	4565	Sepsis	0	0.00785632
	159	4566	Sepsis	0	0.110814
	160	4571	Sepsis	0	0.0422746
	161	4572	Sepsis	0	0.0146531
	162	4597	Sepsis	0	0.012385
	163	4612	Sepsis	0	0.0022404
	164	4619	Sepsis	0	0.00289345
	165	4624	Sepsis	0	0.0812402
	166	4636	Sepsis	0	9.11703e-05
	167	4637	Sepsis	0	9.93109e-05
	168	4639	Sepsis	0	0.038056
	169	4640	Sepsis	0	0.0103773
	170	4641	Sepsis	0	0.00537703
	171	4642	Sepsis	0	0.0500321
	172	4646	Sepsis	0	0.153013
	173	4652	Sepsis	0	0.314939
	174	4662	Sepsis	0	0.118988
	175	4667	Sepsis	0	0.0646769
	176	4676	Sepsis	0	0.00317522
	177	4677	Sepsis	0	0.0065905
	178	4678	Sepsis	0	0.000878655
	179	4687	Sepsis	0	0.000917431
	180	4693	Sepsis	0	0.000774536
	181	4694	Sepsis	0	2.60992e-05
	182	4701	Sepsis	0	0.00334478
	183	4715	Sepsis	0	0.000125344
	184	4718	Sepsis	0	0.00576139
	185	4747	Sepsis	0	7.56337e-06
	186	4788	Sepsis	0	0.00181282
	187	4795	Sepsis	0	0.138121
	188	4796	Sepsis	0	0.93714
	189	4797	Sepsis	0	0.444757
	190	4807	Sepsis	0	0.789524
	191	4809	Sepsis	0	0.000207485
	192	4818	Sepsis	0	0.0297879
	193	4829	Sepsis	0	5.66278e-05
	194	4838	Sepsis	0	0.399988
	195	4840	Sepsis	0	0.00115656
	196	4869	Sepsis	0	0.0456713
	197	4884	Sepsis	0	0.0351276
	198	4886	Sepsis	0	0.014939
	199	4913	Sepsis	0	0.00415951
	200	4914	Sepsis	0	0.00386039
	201	4919	Sepsis	0	0.000197102
	202	4926	Sepsis	0	0.117229
	203	4927	Sepsis	0	0.34075
	204	4928	Sepsis	0	0.125762
	205	4929	Sepsis	0	0.00030921
	206	4937	Sepsis	0	0.00134956
	207	4938	Sepsis	0	0.000240733
	208	4952	Sepsis	0	0.000187736
	209	4953	Sepsis	0	3.0426e-05
	210	4955	Sepsis	0	0.00221163
	211	4959	Sepsis	0	0.000956302
	212	4960	Sepsis	0	0.00343683
	213	4964	Sepsis	0	0.137599
	214	4965	Sepsis	0	0.00941187
	215	4966	Sepsis	0	0.00162346
	216	4967	Sepsis	0	0.00359394
	217	4973	Sepsis	0	0.000164209
	218	4979	Sepsis	0	0.00108493
	219	4983	Sepsis	0	0.0395039
	220	5008	Sepsis	0	0.0334289
	221	5011	Sepsis	0	0.00191724
	222	5012	Sepsis	0	0.00766008
	223	5013	Sepsis	0	0.00101331
	224	5014	Sepsis	0	0.00172568
	225	5018	Sepsis	0	0.0264855
	226	5023	Sepsis	0	0.00693546
	227	5024	Sepsis	0	0.00012892
	228	5025	Sepsis	0	0.0035631
	229	5030	Sepsis	0	0.00450326
	230	5031	Sepsis	0	0.00145218
	231	5032	Sepsis	0	0.0126011
	232	5049	Sepsis	0	0.0122631
	233	5059	Sepsis	0	0.367155
	234	5060	Sepsis	0	0.0834139
	235	5063	Sepsis	0	0.00255725
	236	5066	Sepsis	0	0.1247
	237	5072	Sepsis	0	0.165806
	238	5082	Sepsis	0	0.0126005
	239	5093	Sepsis	0	0.00498138
	240	5172	Sepsis	0	0.00397852
	241	5173	Sepsis	0	0.109157
	242	5180	Sepsis	0	0.0192424
	243	5184	Sepsis	0	0.000127819
	244	5192	Sepsis	0	0.00975497
	245	5193	Sepsis	0	0.492278
	246	5194	Sepsis	0	0.000757445
	247	5195	Sepsis	0	0.0133244
	248	5196	Sepsis	0	0.0763913
	249	5205	Sepsis	0	4.65883e-06
	250	5212	Sepsis	0	0.335004
	251	5218	Sepsis	0	0.000995868
	252	5219	Sepsis	0	0.000191039
	253	5220	Sepsis	0	0.00364934
	254	5221	Sepsis	0	0.613578
	255	5225	Sepsis	0	0.000168586
	256	5226	Sepsis	0	0.000836468
	257	5227	Sepsis	0	0.0656295
	258	5230	Sepsis	0	0.00405879
	259	5233	Sepsis	0	2.79357e-06
	260	5237	Sepsis	0	0.00633995
	261	5245	Sepsis	0	0.00154128
	262	5250	Sepsis	0	6.99496e-05
	263	5251	Sepsis	0	0.00021244
	264	5311	Sepsis	0	5.4321e-05
	265	5312	Sepsis	0	9.39442e-05
	266	5314	Sepsis	0	0.0165279
	267	5315	Sepsis	0	0.0696431
	268	5316	Sepsis	0	0.0131985
	269	5331	Sepsis	0	0.00966572
	270	5332	Sepsis	0	0.000860041
	271	5358	Sepsis	0	0.0489597
	272	5359	Sepsis	0	0.000164199
	273	5360	Sepsis	0	0.126056
	274	5361	Sepsis	0	0.0605849
	275	5367	Sepsis	0	0.00097263
	276	5368	Sepsis	0	0.0040519
	277	5371	Sepsis	0	0.000371016
	278	5372	Sepsis	0	0.00381484
	279	5376	Sepsis	0	0.0338956
	280	5381	Sepsis	0	0.0108128
	281	5388	Sepsis	0	0.0111493
	282	5390	Sepsis	0	0.00488674
	283	5391	Sepsis	0	0.0203874
	284	5395	Sepsis	0	0.00105198
	285	5398	Sepsis	0	0.045059
	286	5422	Sepsis	0	0.0112133
	287	5434	Sepsis	0	0.000157736
	288	5435	Sepsis	0	0.000349
	289	5436	Sepsis	0	0.00683494
	290	5448	Sepsis	0	0.666201
	291	5466	Sepsis	0	0.00269283
	292	5467	Sepsis	0	0.000220163
	293	5468	Sepsis	0	0.000277888
	294	5473	Sepsis	0	0.668055
	295	5479	Sepsis	0	0.0317294
	296	5480	Sepsis	0	0.0147807
	297	5491	Sepsis	0	0.202586
	298	5492	Sepsis	0	0.0236833
	299	5493	Sepsis	0	0.0171486
	300	5496	Sepsis	0	0.000293924
	301	5507	Sepsis	0	0.0637336
	302	5508	Sepsis	0	0.00137078
	303	5511	Sepsis	0	0.0149446
	304	5520	Sepsis	0	0.00796405
	305	5528	Sepsis	0	0.146926
	306	5530	Sepsis	0	0.238955
	307	5546	Sepsis	0	0.0829892
	308	5547	Sepsis	0	0.070404
	309	5548	Sepsis	0	0.153297
	310	5549	Sepsis	0	0.0352158
	311	5554	Sepsis	0	1.16527e-05
	312	5557	Sepsis	0	9.62559e-05
	313	5559	Sepsis	0	0.0162653
	314	5560	Sepsis	0	0.00314457
	315	5561	Sepsis	0	0.00791134
	316	5577	Sepsis	0	0.569692
	317	5584	Sepsis	0	0.000348691
	318	5616	Sepsis	0	0.00755485
	319	5618	Sepsis	0	0.000259939
	320	5619	Sepsis	0	0.000541964
	321	5620	Sepsis	0	0.000907215
	322	5634	Sepsis	0	0.000842122
	323	5635	Sepsis	0	0.000103096
	324	5653	Sepsis	0	0.00018016
	325	5664	Sepsis	0	0.000346535
	326	5679	Sepsis	0	0.0370526
	327	5680	Sepsis	0	0.0678986
	328	5682	Sepsis	0	4.58824e-05
	329	5683	Sepsis	0	0.00503988
	330	5684	Sepsis	0	0.000162671
	331	5692	Sepsis	0	0.00069664
	332	5693	Sepsis	0	9.85543e-05
	333	5699	Sepsis	0	0.000434151
	334	5720	Sepsis	0	0.00155132
	335	5721	Sepsis	0	0.00289534
	336	5722	Sepsis	0	0.00330147
	337	5742	Sepsis	0	0.208934
	338	5745	Sepsis	0	0.0588542
	339	5749	Sepsis	0	0.00796922
	340	5750	Sepsis	0	0.0424493
	341	5751	Sepsis	0	0.202816
	342	5755	Sepsis	0	0.000179587
	343	5759	Sepsis	0	0.000172923
	344	5761	Sepsis	0	0.00434123
	345	5773	Sepsis	0	0.0252963
	346	5782	Sepsis	0	0.000579821
	347	5786	Sepsis	0	0.00430223
	348	5789	Sepsis	0	0.211595
	349	5795	Sepsis	0	0.0140421
	350	5797	Sepsis	0	0.00444406
	351	5799	Sepsis	0	0.00019118
	352	5801	Sepsis	0	0.00246274
	353	5805	Sepsis	0	0.00300441
	354	5841	Sepsis	0	0.00230197
	355	5850	Sepsis	0	0.00245564
	356	5851	Sepsis	0	0.000106889
	357	5870	Sepsis	0	1.00729e-05
	358	5902	Sepsis	0	0.00427146
	359	5912	Sepsis	0	0.00052495
	360	5924	Sepsis	0	0.095213
	361	5925	Sepsis	0	0.0506984
	362	5926	Sepsis	0	0.742519
	363	5936	Sepsis	0	0.017994
	364	5960	Sepsis	0	0.00109842
	365	5965	Sepsis	0	0.322063
	366	5967	Sepsis	0	0.00740371
	367	5991	Sepsis	0	0.00286295
	368	5992	Sepsis	0	0.00588963
	369	5993	Sepsis	0	0.00264223
	370	6002	Sepsis	0	0.00223896
	371	6005	Sepsis	0	1.69694e-06
	372	6034	Sepsis	0	0.933085
	373	6037	Sepsis	0	0.000583141
	374	6067	Sepsis	0	0.0780381
	375	6085	Sepsis	0	0.0474274
	376	6087	Sepsis	0	0.00310728
	377	6115	Sepsis	0	0.00917803
	378	6123	Sepsis	0	0.0856555
	379	6147	Sepsis	0	0.00212031
	380	6151	Sepsis	0	0.00799243
	381	6152	Sepsis	0	0.0201247
	382	6155	Sepsis	0	0.609377
	383	6160	Sepsis	0	0.0141395
	384	6161	Sepsis	0	0.0322606
	385	6162	Sepsis	0	0.0901861
	386	6180	Sepsis	0	0.0031225
	387	6183	Sepsis	0	0.00153323
	388	6195	Sepsis	0	0.0101156
	389	6199	Sepsis	0	0.00221766
	390	6200	Sepsis	0	0.00226569
	391	6204	Sepsis	0	0.021531
	392	6205	Sepsis	0	0.00453214
	393	6215	Sepsis	0	0.000135639
	394	6216	Sepsis	0	0.00118684
	395	6230	Sepsis	0	0.0163982
	396	6231	Sepsis	0	0.00959277
	397	6256	Sepsis	0	0.0177556
	398	6259	Sepsis	0	0.248584
	399	6260	Sepsis	0	0.0223633
	400	6262	Sepsis	0	0.0149489
	401	6263	Sepsis	0	0.00407249
	402	6264	Sepsis	0	0.0046725
	403	6272	Sepsis	0	0.000974089
	404	6273	Sepsis	0	0.000178514
	405	6294	Sepsis	0	0.00378824
	406	6298	Sepsis	0	0.371823
	407	6300	Sepsis	0	0.00202345
	408	6310	Sepsis	0	0.000638244
	409	6313	Sepsis	0	0.00146711
	410	6321	Sepsis	0	0.0127981
	411	6322	Sepsis	0	0.000401964
	412	6323	Sepsis	0	0.000144364
	413	6324	Sepsis	0	0.0397414
	414	6325	Sepsis	0	0.000260267
	415	6326	Sepsis	0	0.0127592
	416	6329	Sepsis	0	0.00010598
	417	6361	Sepsis	0	0.00116982
	418	6362	Sepsis	0	0.000567351
	419	6380	Sepsis	0	0.0358537
	420	6381	Sepsis	0	0.00394394
	421	6382	Sepsis	0	0.00300167
	422	6383	Sepsis	0	0.0942251
	423	6384	Sepsis	0	0.000648984
	424	6388	Sepsis	0	0.00116402
	425	6395	Sepsis	0	0.00196667
	426	6408	Sepsis	0	0.000381456
	427	6409	Sepsis	0	0.0364588
	428	6410	Sepsis	0	0.0693346
	429	6415	Sepsis	0	0.0329715
	430	6418	Sepsis	0	0.0163368
	431	6419	Sepsis	0	0.00174854
	432	6420	Sepsis	0	0.114962
	433	6421	Sepsis	0	0.0473638
	434	6436	Sepsis	0	0.044856
	435	6444	Sepsis	0	0.264338
	436	6449	Sepsis	0	0.00207308
	437	6450	Sepsis	0	0.0074429
	438	6451	Sepsis	0	0.000641549
	439	6455	Sepsis	0	0.339302
	440	6469	Sepsis	0	9.90657e-05
	441	6472	Sepsis	0	0.0178875
	442	6477	Sepsis	0	0.575738
	443	6487	Sepsis	0	0.00129636
	444	6499	Sepsis	0	0.00303
	445	6500	Sepsis	0	8.76497e-05
	446	6501	Sepsis	0	0.000767524
	447	6502	Sepsis	0	0.000649692
	448	6503	Sepsis	0	8.95194e-05
	449	6508	Sepsis	0	0.0699812
	450	6509	Sepsis	0	0.541061
	451	6511	Sepsis	0	0.237242
	452	6512	Sepsis	0	0.0157933
	453	6515	Sepsis	0	6.70983e-05
	454	6525	Sepsis	0	0.0317482
	455	6526	Sepsis	0	0.0438323
	456	6533	Sepsis	0	0.00839894
	457	6538	Sepsis	0	8.9556e-05
	458	6554	Sepsis	0	0.00457451
	459	3449	Control	1	0.998456
	460	3450	Control	1	0.999703
	461	3466	Control	1	0.995042
	462	3495	Control	1	0.775163
	463	3506	Control	1	0.997856
	464	3550	Control	1	0.986176
	465	3553	Control	1	0.778025
	466	3556	Control	1	0.954765
	467	3557	Control	1	0.980359
	468	3585	Control	1	0.897507
	469	3592	Control	1	0.967575
	470	3606	Control	1	0.973854
	471	3612	Control	1	0.988773
	472	3614	Control	1	0.740949
	473	3639	Control	1	0.970747
	474	3641	Control	1	0.975384
	475	3643	Control	1	0.940797
	476	3648	Control	1	0.456126
	477	3669	Control	1	0.752635
	478	3671	Control	1	0.917661
	479	3694	Control	1	0.994819
	480	3697	Control	1	0.234152
	481	3699	Control	1	0.150451
	482	3701	Control	1	0.101142
	483	3715	Control	1	0.960693
	484	3752	Control	1	0.978614
	485	3779	Control	1	0.999799
	486	3787	Control	1	0.87315
	487	3798	Control	1	0.999897
	488	3814	Control	1	0.504745
	489	3834	Control	1	0.99933
	490	3835	Control	1	0.38472
	491	3836	Control	1	0.399784
	492	3859	Control	1	0.985838
	493	3870	Control	1	0.981992
	494	3884	Control	1	0.79068
	495	3912	Control	1	0.142367
	496	3916	Control	1	0.958725
	497	3921	Control	1	0.925675
	498	3943	Control	1	0.998794
	499	3969	Control	1	0.956243
	500	3975	Control	1	0.999094
	501	4000	Control	1	0.805421
	502	4007	Control	1	0.99284
	503	4008	Control	1	0.832424
	504	4017	Control	1	0.964372
	505	4033	Control	1	0.99954
	506	4038	Control	1	0.938292
	507	4050	Control	1	0.963074
	508	4055	Control	1	0.988673
	509	4066	Control	1	0.964328
	510	4085	Control	1	0.822898
	511	4088	Control	1	0.90731
	512	4123	Control	1	0.975553
	513	4133	Control	1	0.733412
	514	4142	Control	1	0.949902
	515	4158	Control	1	0.975287
	516	4162	Control	1	0.990211
	517	4166	Control	1	0.978342
	518	4175	Control	1	0.909222
	519	4185	Control	1	0.981246
	520	4193	Control	1	0.994809
	521	4200	Control	1	0.775099
	522	4210	Control	1	0.931858
	523	4247	Control	1	0.930072
	524	4248	Control	1	0.751797
	525	4257	Control	1	0.899044
	526	4265	Control	1	0.919102
	527	4284	Control	1	0.911875
	528	4342	Control	1	0.971833
	529	4355	Control	1	0.989793
	530	4369	Control	1	0.871795
	531	4378	Control	1	0.696566
	532	4403	Control	1	0.989833
	533	4448	Control	1	0.900326
	534	4452	Control	1	0.884231
	535	4453	Control	1	0.222527
	536	4462	Control	1	0.463084
	537	4465	Control	1	0.939614
	538	4478	Control	1	0.956593
	539	4480	Control	1	0.981084
	540	4493	Control	1	0.977545
	541	4503	Control	1	0.911267
	542	4506	Control	1	0.887291
	543	4513	Control	1	0.91525
	544	4520	Control	1	0.994407
	545	4526	Control	1	0.999983
	546	4531	Control	1	0.92809
	547	4537	Control	1	0.985576
	548	4539	Control	1	0.945225
	549	4545	Control	1	0.824639
	550	4573	Control	1	0.99209
	551	4592	Control	1	0.996981
	552	4598	Control	1	0.999951
	553	4609	Control	1	0.944509
	554	4611	Control	1	0.850932
	555	4613	Control	1	0.805224
	556	4626	Control	1	0.824366
	557	4651	Control	1	0.992851
	558	4670	Control	1	0.821976
	559	4689	Control	1	0.412601
	560	4692	Control	1	0.967634
	561	4703	Control	1	0.956952
	562	4727	Control	1	0.999649
	563	4740	Control	1	0.977367
	564	4746	Control	1	0.480071
	565	4792	Control	1	0.914492
	566	4808	Control	1	0.748794
	567	4810	Control	1	0.994643
	568	4812	Control	1	0.713937
	569	4819	Control	1	0.998273
	570	4824	Control	1	0.755646
	571	4841	Control	1	0.882542
	572	4851	Control	1	0.911325
	573	4889	Control	1	0.999192
	574	4902	Control	1	0.993919
	575	4911	Control	1	0.252626
	576	4931	Control	1	0.994965
	577	4948	Control	1	0.951778
	578	4957	Control	1	0.94051
	579	4971	Control	1	0.983318
	580	4977	Control	1	0.896264
	581	5019	Control	1	0.998795
	582	5021	Control	1	0.130066
	583	5028	Control	1	0.666417
	584	5033	Control	1	0.0945554
	585	5037	Control	1	0.186186
	586	5039	Control	1	0.992701
	587	5054	Control	1	0.998097
	588	5057	Control	1	0.938304
	589	5061	Control	1	0.985309
	590	5078	Control	1	0.919124
	591	5079	Control	1	0.983661
	592	5090	Control	1	0.972141
	593	5182	Control	1	0.722528
	594	5191	Control	1	0.969475
	595	5213	Control	1	0.829265
	596	5236	Control	1	0.953835
	597	5240	Control	1	0.971431
	598	5248	Control	1	0.996152
	599	5252	Control	1	0.671628
	600	5282	Control	1	0.985872
	601	5286	Control	1	0.953154
	602	5290	Control	1	0.374737
	603	5292	Control	1	0.892338
	604	5294	Control	1	0.973907
	605	5317	Control	1	0.955961
	606	5337	Control	1	0.908241
	607	5339	Control	1	0.98865
	608	5342	Control	1	0.995905
	609	5343	Control	1	0.991956
	610	5364	Control	1	0.969108
	611	5366	Control	1	0.983912
	612	5392	Control	1	0.392212
	613	5412	Control	1	0.986868
	614	5417	Control	1	0.994816
	615	5418	Control	1	0.989046
	616	5454	Control	1	0.00877084
	617	5465	Control	1	0.995464
	618	5471	Control	1	0.925528
	619	5505	Control	1	0.818737
	620	5523	Control	1	0.98188
	621	5531	Control	1	0.809876
	622	5533	Control	1	0.990636
	623	5566	Control	1	0.980199
	624	5573	Control	1	0.959145
	625	5578	Control	1	0.888264
	626	5589	Control	1	0.976404
	627	5601	Control	1	0.989363
	628	5604	Control	1	0.999611
	629	5607	Control	1	0.514365
	630	5627	Control	1	0.901732
	631	5694	Control	1	0.751887
	632	5763	Control	1	0.817932
	633	5775	Control	1	0.938587
	634	5816	Control	1	0.933869
	635	5824	Control	1	0.981205
	636	5844	Control	1	0.988063
	637	5845	Control	1	0.983592
	638	5857	Control	1	0.912924
	639	5860	Control	1	0.731389
	640	5868	Control	1	0.722308
	641	5872	Control	1	0.990025
	642	5873	Control	1	0.996054
	643	5879	Control	1	0.981113
	644	5885	Control	1	0.976284
	645	5895	Control	1	0.989463
	646	5896	Control	1	0.986058
	647	5899	Control	1	0.989169
	648	5907	Control	1	0.647978
	649	5928	Control	1	0.972689
	650	5939	Control	1	0.517991
	651	5941	Control	1	0.869464
	652	5950	Control	1	0.764895
	653	5953	Control	1	0.990434
	654	5958	Control	1	0.991546
	655	5962	Control	1	0.480143
	656	5966	Control	1	0.938716
	657	5978	Control	1	0.972361
	658	5979	Control	1	0.994946
	659	6006	Control	1	0.993891
	660	6010	Control	1	0.96537
	661	6013	Control	1	0.837362
	662	6014	Control	1	0.987573
	663	6032	Control	1	0.837946
	664	6047	Control	1	0.255521
	665	6061	Control	1	0.899339
	666	6063	Control	1	0.92043
	667	6071	Control	1	0.623205
	668	6088	Control	1	0.994809
	669	6090	Control	1	0.978248
	670	6101	Control	1	0.130215
	671	6102	Control	1	0.902361
	672	6111	Control	1	0.943643
	673	6114	Control	1	0.691943
	674	6118	Control	1	0.997606
	675	6166	Control	1	0.933874
	676	6189	Control	1	0.879913
	677	6190	Control	1	0.977399
	678	6193	Control	1	0.990752
	679	6221	Control	1	0.935702
	680	6233	Control	1	0.988108
	681	6240	Control	1	0.985831
	682	6246	Control	1	0.708967
	683	6269	Control	1	0.806895
	684	6282	Control	1	0.940747
	685	6286	Control	1	0.197608
	686	6336	Control	1	0.937765
	687	6346	Control	1	0.965181
	688	6349	Control	1	0.934639
	689	6369	Control	1	0.982357
	690	6377	Control	1	0.993451
	691	6389	Control	1	0.909277
	692	6391	Control	1	0.917081
	693	6396	Control	1	0.99038
	694	6400	Control	1	0.888785
	695	6404	Control	1	0.945129
	696	6426	Control	1	0.89561
	697	6437	Control	1	0.981916
	698	6463	Control	1	0.97262
	699	6480	Control	1	0.910998
	700	6483	Control	1	0.955845
	701	6518	Control	1	0.983211
	702	6523	Control	1	0.992184
	703	6561	Control	1	0.751181

## Sheet: Figure 4c
Figure 4c
		sample_id	true_label	true_label_encoded	pred_score
	0	3439	non-SRS1	0	0.232981
	1	3441	non-SRS1	0	0.165263
	2	3442	non-SRS1	0	0.0332395
	3	3443	non-SRS1	0	0.148131
	4	3451	non-SRS1	0	0.0686774
	5	3459	SRS1	1	0.908001
	6	3477	SRS1	1	0.970493
	7	3504	non-SRS1	0	0.355373
	8	3509	SRS1	1	0.384755
	9	3510	non-SRS1	0	0.431214
	10	3512	SRS1	1	0.0222088
	11	3513	non-SRS1	0	0.0311335
	12	3527	non-SRS1	0	0.0129808
	13	3531	non-SRS1	0	0.191513
	14	3532	non-SRS1	0	0.0607914
	15	3539	SRS1	1	0.772705
	16	3540	non-SRS1	0	0.115974
	17	3541	non-SRS1	0	0.196658
	18	3559	non-SRS1	0	0.129359
	19	3580	non-SRS1	0	0.0276865
	20	3588	non-SRS1	0	0.685984
	21	3604	SRS1	1	0.621348
	22	3617	SRS1	1	0.0601719
	23	3618	non-SRS1	0	0.121341
	24	3620	SRS1	1	0.581711
	25	3622	SRS1	1	0.0239075
	26	3624	SRS1	1	0.302604
	27	3644	SRS1	1	0.77177
	28	3645	non-SRS1	0	0.108728
	29	3646	non-SRS1	0	0.173854
	30	3647	non-SRS1	0	0.0283102
	31	3665	non-SRS1	0	0.410612
	32	3666	SRS1	1	0.831841
	33	3672	non-SRS1	0	0.122679
	34	3673	non-SRS1	0	0.756075
	35	3677	non-SRS1	0	0.504074
	36	3678	non-SRS1	0	0.114456
	37	3690	non-SRS1	0	0.0206752
	38	3700	SRS1	1	0.976685
	39	3735	non-SRS1	0	0.0346506
	40	3736	non-SRS1	0	0.00808284
	41	3737	SRS1	1	0.25866
	42	3747	non-SRS1	0	0.0265606
	43	3748	non-SRS1	0	0.0121323
	44	3749	non-SRS1	0	0.0929463
	45	3750	SRS1	1	0.298411
	46	3782	SRS1	1	0.757126
	47	3805	non-SRS1	0	0.742828
	48	3806	non-SRS1	0	0.829582
	49	3807	SRS1	1	0.122704
	50	3808	SRS1	1	0.955124
	51	3810	non-SRS1	0	0.541188
	52	3811	SRS1	1	0.510942
	53	3817	non-SRS1	0	0.142982
	54	3818	non-SRS1	0	0.21197
	55	3822	non-SRS1	0	0.0634403
	56	3825	SRS1	1	0.920689
	57	3826	non-SRS1	0	0.390985
	58	3839	non-SRS1	0	0.0124772
	59	3840	non-SRS1	0	0.234571
	60	3852	SRS1	1	0.541765
	61	3853	SRS1	1	0.694317
	62	3855	non-SRS1	0	0.0199912
	63	3856	non-SRS1	0	0.108931
	64	3860	SRS1	1	0.317675
	65	3863	non-SRS1	0	0.0696493
	66	3864	non-SRS1	0	0.30728
	67	3901	SRS1	1	0.201944
	68	3923	non-SRS1	0	0.494389
	69	3935	non-SRS1	0	0.0506689
	70	3953	non-SRS1	0	0.0808505
	71	3954	non-SRS1	0	0.00978288
	72	3963	SRS1	1	0.303697
	73	3971	SRS1	1	0.893268
	74	3978	SRS1	1	0.59535
	75	3979	non-SRS1	0	0.34907
	76	3983	SRS1	1	0.418908
	77	3989	SRS1	1	0.572428
	78	3990	SRS1	1	0.874568
	79	4004	non-SRS1	0	0.568573
	80	4010	non-SRS1	0	0.0485786
	81	4011	non-SRS1	0	0.0162164
	82	4012	non-SRS1	0	0.00547973
	83	4019	non-SRS1	0	0.553251
	84	4051	non-SRS1	0	0.111626
	85	4058	non-SRS1	0	0.445491
	86	4059	SRS1	1	0.430745
	87	4060	non-SRS1	0	0.120503
	88	4061	non-SRS1	0	0.194792
	89	4062	SRS1	1	0.527236
	90	4083	non-SRS1	0	0.00352251
	91	4124	SRS1	1	0.236373
	92	4125	SRS1	1	0.982478
	93	4147	SRS1	1	0.934941
	94	4186	non-SRS1	0	0.0467886
	95	4201	SRS1	1	0.147583
	96	4202	non-SRS1	0	0.0421272
	97	4203	non-SRS1	0	0.0332643
	98	4227	non-SRS1	0	0.0602303
	99	4228	non-SRS1	0	0.0369088
	100	4240	non-SRS1	0	0.205524
	101	4260	non-SRS1	0	0.0287632
	102	4267	non-SRS1	0	0.0474357
	103	4276	SRS1	1	0.835339
	104	4277	SRS1	1	0.731082
	105	4286	SRS1	1	0.972461
	106	4287	non-SRS1	0	0.151907
	107	4319	non-SRS1	0	0.409848
	108	4320	non-SRS1	0	0.324688
	109	4321	non-SRS1	0	0.309682
	110	4325	SRS1	1	0.81437
	111	4335	SRS1	1	0.861992
	112	4336	non-SRS1	0	0.0918944
	113	4340	SRS1	1	0.894184
	114	4341	SRS1	1	0.102404
	115	4343	non-SRS1	0	0.0723668
	116	4344	non-SRS1	0	0.756018
	117	4345	SRS1	1	0.969754
	118	4351	SRS1	1	0.394229
	119	4354	SRS1	1	0.332834
	120	4364	non-SRS1	0	0.0957907
	121	4365	non-SRS1	0	0.220679
	122	4366	non-SRS1	0	0.434719
	123	4379	non-SRS1	0	0.0731841
	124	4383	non-SRS1	0	0.0239578
	125	4392	non-SRS1	0	0.105851
	126	4399	SRS1	1	0.891864
	127	4401	non-SRS1	0	0.206141
	128	4402	non-SRS1	0	0.247454
	129	4405	SRS1	1	0.974416
	130	4406	SRS1	1	0.782087
	131	4419	SRS1	1	0.72882
	132	4427	non-SRS1	0	0.222692
	133	4428	non-SRS1	0	0.0264899
	134	4430	SRS1	1	0.585653
	135	4432	SRS1	1	0.0940955
	136	4433	SRS1	1	0.484832
	137	4450	SRS1	1	0.581629
	138	4463	non-SRS1	0	0.102516
	139	4472	non-SRS1	0	0.0880035
	140	4501	non-SRS1	0	0.0307035
	141	4505	non-SRS1	0	0.0243429
	142	4508	SRS1	1	0.91033
	143	4509	SRS1	1	0.936226
	144	4515	non-SRS1	0	0.164617
	145	4516	non-SRS1	0	0.417394
	146	4517	non-SRS1	0	0.139257
	147	4543	non-SRS1	0	0.033957
	148	4553	SRS1	1	0.553878
	149	4554	SRS1	1	0.145734
	150	4555	SRS1	1	0.916455
	151	4556	SRS1	1	0.823222
	152	4557	non-SRS1	0	0.0868281
	153	4558	non-SRS1	0	0.0923094
	154	4559	SRS1	1	0.194398
	155	4560	SRS1	1	0.834368
	156	4561	SRS1	1	0.7512
	157	4564	non-SRS1	0	0.0269862
	158	4565	non-SRS1	0	0.0760175
	159	4566	non-SRS1	0	0.0908552
	160	4571	non-SRS1	0	0.0223977
	161	4572	non-SRS1	0	0.0420671
	162	4597	non-SRS1	0	0.353499
	163	4612	SRS1	1	0.896502
	164	4619	non-SRS1	0	0.479911
	165	4624	non-SRS1	0	0.168512
	166	4636	SRS1	1	0.856153
	167	4637	SRS1	1	0.942514
	168	4639	non-SRS1	0	0.00722354
	169	4640	non-SRS1	0	0.0411328
	170	4641	non-SRS1	0	0.249056
	171	4642	non-SRS1	0	0.0991558
	172	4646	non-SRS1	0	0.144703
	173	4652	non-SRS1	0	0.0280624
	174	4662	non-SRS1	0	0.0894124
	175	4667	non-SRS1	0	0.0545264
	176	4676	non-SRS1	0	0.0155107
	177	4677	SRS1	1	0.0872824
	178	4678	non-SRS1	0	0.195956
	179	4687	SRS1	1	0.38346
	180	4693	non-SRS1	0	0.314507
	181	4694	SRS1	1	0.986901
	182	4701	non-SRS1	0	0.343043
	183	4715	SRS1	1	0.193719
	184	4718	SRS1	1	0.216239
	185	4747	SRS1	1	0.982051
	186	4788	SRS1	1	0.815398
	187	4795	SRS1	1	0.703565
	188	4796	non-SRS1	0	0.00994045
	189	4797	non-SRS1	0	0.0829834
	190	4807	non-SRS1	0	0.129016
	191	4809	SRS1	1	0.704482
	192	4818	non-SRS1	0	0.135944
	193	4829	non-SRS1	0	0.520953
	194	4838	non-SRS1	0	0.0350839
	195	4840	non-SRS1	0	0.667727
	196	4869	SRS1	1	0.933811
	197	4884	SRS1	1	0.451237
	198	4886	non-SRS1	0	0.381204
	199	4913	non-SRS1	0	0.124598
	200	4914	SRS1	1	0.460829
	201	4919	SRS1	1	0.563105
	202	4926	non-SRS1	0	0.0165804
	203	4927	non-SRS1	0	0.00489119
	204	4928	non-SRS1	0	0.045396
	205	4929	SRS1	1	0.863509
	206	4937	non-SRS1	0	0.0205177
	207	4938	non-SRS1	0	0.038315
	208	4952	SRS1	1	0.404875
	209	4953	SRS1	1	0.972579
	210	4955	non-SRS1	0	0.224451
	211	4959	SRS1	1	0.558887
	212	4960	SRS1	1	0.949596
	213	4964	non-SRS1	0	0.0501892
	214	4965	non-SRS1	0	0.897865
	215	4966	SRS1	1	0.960652
	216	4967	SRS1	1	0.590248
	217	4973	SRS1	1	0.617846
	218	4979	SRS1	1	0.53555
	219	4983	non-SRS1	0	0.23355
	220	5008	SRS1	1	0.612948
	221	5011	SRS1	1	0.167081
	222	5012	SRS1	1	0.405717
	223	5013	SRS1	1	0.767239
	224	5014	non-SRS1	0	0.541656
	225	5018	non-SRS1	0	0.174529
	226	5023	non-SRS1	0	0.0978215
	227	5024	non-SRS1	0	0.669395
	228	5025	non-SRS1	0	0.0914316
	229	5030	non-SRS1	0	0.379277
	230	5031	non-SRS1	0	0.454414
	231	5032	SRS1	1	0.809617
	232	5049	SRS1	1	0.161789
	233	5059	non-SRS1	0	0.0147765
	234	5060	non-SRS1	0	0.16909
	235	5063	SRS1	1	0.591828
	236	5066	non-SRS1	0	0.0347312
	237	5072	non-SRS1	0	0.05743
	238	5082	non-SRS1	0	0.116362
	239	5093	non-SRS1	0	0.0780072
	240	5172	SRS1	1	0.701456
	241	5173	non-SRS1	0	0.429726
	242	5180	non-SRS1	0	0.643123
	243	5184	SRS1	1	0.798685
	244	5192	non-SRS1	0	0.0113585
	245	5193	non-SRS1	0	0.0412176
	246	5194	non-SRS1	0	0.310722
	247	5195	non-SRS1	0	0.0615984
	248	5196	non-SRS1	0	0.366792
	249	5205	SRS1	1	0.545714
	250	5212	non-SRS1	0	0.594949
	251	5218	non-SRS1	0	0.364071
	252	5219	SRS1	1	0.903143
	253	5220	non-SRS1	0	0.0481964
	254	5221	non-SRS1	0	0.012995
	255	5225	SRS1	1	0.728959
	256	5226	non-SRS1	0	0.18809
	257	5227	SRS1	1	0.621061
	258	5230	non-SRS1	0	0.5827
	259	5233	SRS1	1	0.783928
	260	5237	non-SRS1	0	0.792373
	261	5245	SRS1	1	0.506048
	262	5250	SRS1	1	0.694249
	263	5251	non-SRS1	0	0.0695588
	264	5311	non-SRS1	0	0.343862
	265	5312	non-SRS1	0	0.134058
	266	5314	SRS1	1	0.605476
	267	5315	SRS1	1	0.988839
	268	5316	SRS1	1	0.967942
	269	5331	SRS1	1	0.737278
	270	5332	non-SRS1	0	0.411446
	271	5358	non-SRS1	0	0.092757
	272	5359	SRS1	1	0.726133
	273	5360	non-SRS1	0	0.0664417
	274	5361	non-SRS1	0	0.0243861
	275	5367	SRS1	1	0.671167
	276	5368	SRS1	1	0.201721
	277	5371	SRS1	1	0.200184
	278	5372	SRS1	1	0.841059
	279	5376	non-SRS1	0	0.066271
	280	5381	non-SRS1	0	0.0557716
	281	5388	non-SRS1	0	0.044455
	282	5390	SRS1	1	0.522265
	283	5391	SRS1	1	0.723609
	284	5395	non-SRS1	0	0.163717
	285	5398	non-SRS1	0	0.0210455
	286	5422	non-SRS1	0	0.0332982
	287	5434	SRS1	1	0.762944
	288	5435	non-SRS1	0	0.438045
	289	5436	non-SRS1	0	0.522979
	290	5448	non-SRS1	0	0.0175958
	291	5466	non-SRS1	0	0.122882
	292	5467	SRS1	1	0.429548
	293	5468	SRS1	1	0.182921
	294	5473	non-SRS1	0	0.0257109
	295	5479	non-SRS1	0	0.290452
	296	5480	non-SRS1	0	0.271855
	297	5491	non-SRS1	0	0.154896
	298	5492	non-SRS1	0	0.225715
	299	5493	non-SRS1	0	0.0347574
	300	5496	SRS1	1	0.470872
	301	5507	SRS1	1	0.933969
	302	5508	non-SRS1	0	0.171748
	303	5511	non-SRS1	0	0.161497
	304	5520	non-SRS1	0	0.447755
	305	5528	non-SRS1	0	0.032695
	306	5530	non-SRS1	0	0.0209689
	307	5546	SRS1	1	0.500303
	308	5547	SRS1	1	0.175446
	309	5548	non-SRS1	0	0.102168
	310	5549	non-SRS1	0	0.13373
	311	5554	SRS1	1	0.915517
	312	5557	SRS1	1	0.547142
	313	5559	non-SRS1	0	0.0352659
	314	5560	non-SRS1	0	0.269505
	315	5561	non-SRS1	0	0.288002
	316	5577	non-SRS1	0	0.0178352
	317	5584	SRS1	1	0.902622
	318	5616	non-SRS1	0	0.108957
	319	5618	SRS1	1	0.77769
	320	5619	non-SRS1	0	0.199158
	321	5620	non-SRS1	0	0.11897
	322	5634	non-SRS1	0	0.285707
	323	5635	non-SRS1	0	0.704682
	324	5653	non-SRS1	0	0.217264
	325	5664	SRS1	1	0.928972
	326	5679	non-SRS1	0	0.0841932
	327	5680	non-SRS1	0	0.186897
	328	5682	SRS1	1	0.721435
	329	5683	non-SRS1	0	0.307816
	330	5684	non-SRS1	0	0.255437
	331	5692	SRS1	1	0.139266
	332	5693	SRS1	1	0.510698
	333	5699	SRS1	1	0.30186
	334	5720	non-SRS1	0	0.199349
	335	5721	non-SRS1	0	0.0592211
	336	5722	non-SRS1	0	0.118187
	337	5742	non-SRS1	0	0.0795615
	338	5745	non-SRS1	0	0.0250397
	339	5749	non-SRS1	0	0.047556
	340	5750	non-SRS1	0	0.263359
	341	5751	non-SRS1	0	0.0316807
	342	5755	SRS1	1	0.962936
	343	5759	non-SRS1	0	0.436522
	344	5761	SRS1	1	0.96655
	345	5773	non-SRS1	0	0.146282
	346	5782	SRS1	1	0.66615
	347	5786	non-SRS1	0	0.757255
	348	5789	non-SRS1	0	0.199223
	349	5795	non-SRS1	0	0.0585349
	350	5797	non-SRS1	0	0.2054
	351	5799	SRS1	1	0.935693
	352	5801	SRS1	1	0.812252
	353	5805	non-SRS1	0	0.177525
	354	5841	non-SRS1	0	0.196265
	355	5850	non-SRS1	0	0.130697
	356	5851	non-SRS1	0	0.828532
	357	5870	SRS1	1	0.963807
	358	5902	non-SRS1	0	0.0869342
	359	5912	non-SRS1	0	0.660074
	360	5924	SRS1	1	0.443846
	361	5925	non-SRS1	0	0.133739
	362	5926	non-SRS1	0	0.174368
	363	5936	non-SRS1	0	0.0668227
	364	5960	non-SRS1	0	0.354343
	365	5965	non-SRS1	0	0.182073
	366	5967	non-SRS1	0	0.396235
	367	5991	non-SRS1	0	0.498873
	368	5992	non-SRS1	0	0.566138
	369	5993	SRS1	1	0.848774
	370	6002	non-SRS1	0	0.375622
	371	6005	SRS1	1	0.164812
	372	6034	non-SRS1	0	0.0719417
	373	6037	SRS1	1	0.206819
	374	6067	non-SRS1	0	0.173031
	375	6085	SRS1	1	0.189515
	376	6087	SRS1	1	0.946702
	377	6115	non-SRS1	0	0.640124
	378	6123	non-SRS1	0	0.04617
	379	6147	non-SRS1	0	0.500169
	380	6151	non-SRS1	0	0.194122
	381	6152	non-SRS1	0	0.140659
	382	6155	non-SRS1	0	0.105883
	383	6160	non-SRS1	0	0.0573979
	384	6161	non-SRS1	0	0.119021
	385	6162	non-SRS1	0	0.0602292
	386	6180	non-SRS1	0	0.424354
	387	6183	non-SRS1	0	0.301423
	388	6195	non-SRS1	0	0.0337291
	389	6199	SRS1	1	0.725677
	390	6200	non-SRS1	0	0.344576
	391	6204	non-SRS1	0	0.720496
	392	6205	non-SRS1	0	0.199995
	393	6215	non-SRS1	0	0.260636
	394	6216	non-SRS1	0	0.456461
	395	6230	SRS1	1	0.517603
	396	6231	non-SRS1	0	0.167838
	397	6256	non-SRS1	0	0.215273
	398	6259	SRS1	1	0.584681
	399	6260	SRS1	1	0.132382
	400	6262	non-SRS1	0	0.0327878
	401	6263	non-SRS1	0	0.232819
	402	6264	non-SRS1	0	0.322929
	403	6272	SRS1	1	0.656759
	404	6273	SRS1	1	0.174058
	405	6294	SRS1	1	0.462849
	406	6298	non-SRS1	0	0.0809928
	407	6300	non-SRS1	0	0.188044
	408	6310	SRS1	1	0.383819
	409	6313	non-SRS1	0	0.555534
	410	6321	non-SRS1	0	0.0723516
	411	6322	SRS1	1	0.900465
	412	6323	SRS1	1	0.821105
	413	6324	non-SRS1	0	0.100212
	414	6325	SRS1	1	0.375512
	415	6326	SRS1	1	0.290814
	416	6329	non-SRS1	0	0.329282
	417	6361	SRS1	1	0.636565
	418	6362	SRS1	1	0.880826
	419	6380	non-SRS1	0	0.560275
	420	6381	non-SRS1	0	0.226842
	421	6382	SRS1	1	0.534936
	422	6383	SRS1	1	0.516928
	423	6384	SRS1	1	0.376651
	424	6388	SRS1	1	0.415093
	425	6395	non-SRS1	0	0.215018
	426	6408	non-SRS1	0	0.135527
	427	6409	non-SRS1	0	0.249211
	428	6410	SRS1	1	0.957072
	429	6415	non-SRS1	0	0.248758
	430	6418	SRS1	1	0.589515
	431	6419	SRS1	1	0.659772
	432	6420	non-SRS1	0	0.017751
	433	6421	non-SRS1	0	0.0340755
	434	6436	SRS1	1	0.506205
	435	6444	non-SRS1	0	0.109318
	436	6449	SRS1	1	0.531394
	437	6450	SRS1	1	0.377429
	438	6451	SRS1	1	0.675653
	439	6455	non-SRS1	0	0.16885
	440	6469	SRS1	1	0.824341
	441	6472	SRS1	1	0.81912
	442	6477	SRS1	1	0.147001
	443	6487	SRS1	1	0.708216
	444	6499	SRS1	1	0.926025
	445	6500	SRS1	1	0.479091
	446	6501	SRS1	1	0.789417
	447	6502	non-SRS1	0	0.377043
	448	6503	SRS1	1	0.695609
	449	6508	non-SRS1	0	0.355343
	450	6509	non-SRS1	0	0.0635119
	451	6511	non-SRS1	0	0.0522037
	452	6512	non-SRS1	0	0.255509
	453	6515	SRS1	1	0.631814
	454	6525	non-SRS1	0	0.163421
	455	6526	non-SRS1	0	0.427088
	456	6533	non-SRS1	0	0.335981
	457	6538	non-SRS1	0	0.716721
	458	6554	non-SRS1	0	0.370959

## Sheet: Figure 4d
Figure 4d
		sample_id	true_label	pred_score_class_1.0	pred_score_class_2.0	pred_score_class_3.0	predicted_class
	0	3439	3	0.00146484	0.000755041	0.99778	3
	1	3441	3	0.157988	0.000808399	0.841203	3
	2	3442	3	0.054239	0.022901	0.92286	3
	3	3443	3	0.00333313	0.00445249	0.992214	3
	4	3451	3	0.0258603	0.0114068	0.962733	3
	5	3459	1	0.995463	0.000414675	0.00412246	1
	6	3477	1	0.99978	2.90076e-05	0.000191458	1
	7	3504	1	0.956013	0.000786809	0.0432006	1
	8	3509	1	0.963204	0.00561202	0.0311835	1
	9	3510	1	0.42906	0.00756422	0.563376	3
	10	3512	3	0.00185726	0.00296974	0.995173	3
	11	3513	3	0.00202281	0.0133065	0.984671	3
	12	3527	3	0.00269113	0.146157	0.851152	3
	13	3531	3	0.490652	0.0708851	0.438463	1
	14	3532	3	0.0221155	0.0634809	0.914404	3
	15	3539	1	0.0163334	0.00384715	0.979819	3
	16	3540	3	0.904208	0.000501754	0.0952905	1
	17	3541	1	0.188027	0.00237943	0.809594	3
	18	3559	3	0.0175117	0.000376027	0.982112	3
	19	3580	3	0.030337	0.21381	0.755853	3
	20	3588	3	0.0116221	0.0352806	0.953097	3
	21	3604	3	0.019896	0.0293888	0.950715	3
	22	3617	3	0.0056635	0.0202735	0.974063	3
	23	3618	3	0.111367	0.00116551	0.887468	3
	24	3620	1	0.39436	0.0127716	0.592869	3
	25	3622	2	2.15466e-05	0.999955	2.30576e-05	2
	26	3624	3	0.036016	0.0508178	0.913166	3
	27	3644	1	0.537287	0.236243	0.22647	1
	28	3645	3	0.0970048	0.0640279	0.838967	3
	29	3646	3	0.011548	0.00455827	0.983894	3
	30	3647	3	0.0398418	0.00104177	0.959116	3
	31	3665	1	0.727474	0.013832	0.258694	1
	32	3666	1	0.993067	0.000128471	0.00680502	1
	33	3672	3	0.180373	0.0400578	0.779569	3
	34	3673	1	0.934106	0.00377435	0.0621199	1
	35	3677	3	0.560727	0.000286886	0.438986	1
	36	3678	3	0.0652234	0.00023821	0.934538	3
	37	3690	3	0.0034631	0.0323383	0.964199	3
	38	3700	3	0.318433	0.0146575	0.666909	3
	39	3735	3	0.000390946	0.0323547	0.967254	3
	40	3736	3	0.000252526	0.216845	0.782902	3
	41	3737	3	0.0868363	0.228746	0.684418	3
	42	3747	3	0.0672628	0.0675156	0.865222	3
	43	3748	3	0.00514913	0.0173323	0.977519	3
	44	3749	3	0.015327	0.00300578	0.981667	3
	45	3750	3	0.0554078	0.000914966	0.943677	3
	46	3782	3	0.209543	0.0624345	0.728022	3
	47	3805	1	0.908525	3.10282e-05	0.0914443	1
	48	3806	1	0.669138	0.00441896	0.326443	1
	49	3807	1	0.635351	0.00261357	0.362035	1
	50	3808	1	0.976351	0.00138767	0.0222615	1
	51	3810	3	0.00618208	0.0273732	0.966445	3
	52	3811	3	0.0137177	0.0140103	0.972272	3
	53	3817	3	0.0117006	0.0287641	0.959535	3
	54	3818	3	0.0196311	0.262692	0.717677	3
	55	3822	3	0.0169982	0.00803628	0.974966	3
	56	3825	1	0.979018	0.0116115	0.00937075	1
	57	3826	3	0.058879	0.00298082	0.93814	3
	58	3839	3	0.000172377	0.0265913	0.973236	3
	59	3840	3	0.00296632	0.000990604	0.996043	3
	60	3852	1	0.846934	0.0142401	0.138826	1
	61	3853	3	0.000927704	0.0310867	0.967986	3
	62	3855	3	0.00209831	0.00188694	0.996015	3
	63	3856	3	0.0155212	0.00127122	0.983208	3
	64	3860	3	0.00595275	0.00781444	0.986233	3
	65	3863	3	0.00436475	0.000556925	0.995078	3
	66	3864	3	0.118156	0.00826523	0.873578	3
	67	3901	2	0.000223707	0.881411	0.118365	2
	68	3923	3	0.104264	0.0406411	0.855094	3
	69	3935	3	0.000788063	0.00139005	0.997822	3
	70	3953	3	0.0206945	0.880995	0.0983103	2
	71	3954	3	0.00043378	0.04523	0.954336	3
	72	3963	3	0.00914026	0.154872	0.835988	3
	73	3971	2	0.0243318	0.95109	0.0245777	2
	74	3978	2	4.54987e-06	0.997213	0.0027824	2
	75	3979	2	0.023524	0.587127	0.389348	2
	76	3983	2	0.000987488	0.989189	0.00982309	2
	77	3989	2	0.0311783	0.968578	0.000243406	2
	78	3990	2	0.000852075	0.995355	0.00379291	2
	79	4004	1	0.381629	0.588464	0.0299062	2
	80	4010	2	0.0461183	0.834469	0.119413	2
	81	4011	2	0.000351005	0.959832	0.0398172	2
	82	4012	3	0.000599499	0.00249811	0.996902	3
	83	4019	3	0.480222	0.00963881	0.510139	3
	84	4051	3	0.00101573	0.0143888	0.984595	3
	85	4058	3	0.07111	0.00230625	0.926584	3
	86	4059	3	0.0610649	0.442384	0.496551	3
	87	4060	2	0.010106	0.878283	0.111611	2
	88	4061	3	0.00317248	0.859074	0.137754	2
	89	4062	2	0.0154677	0.860289	0.124243	2
	90	4083	2	0.00225053	0.888583	0.109166	2
	91	4124	2	0.53855	0.388411	0.0730387	1
	92	4125	1	0.990696	0.00805732	0.00124711	1
	93	4147	3	0.110419	0.00561497	0.883966	3
	94	4186	2	0.000259404	0.966805	0.0329357	2
	95	4201	3	0.0345922	0.693483	0.271925	2
	96	4202	2	0.000156709	0.967423	0.0324199	2
	97	4203	3	0.00788822	0.0194254	0.972686	3
	98	4227	2	0.000134466	0.60781	0.392056	2
	99	4228	2	4.04207e-05	0.933049	0.0669102	2
	100	4240	2	0.00209955	0.996871	0.00102897	2
	101	4260	3	0.000934528	0.159693	0.839373	3
	102	4267	2	3.21986e-06	0.994254	0.00574294	2
	103	4276	1	0.915599	0.000133711	0.084267	1
	104	4277	1	0.992682	0.000200196	0.00711775	1
	105	4286	1	0.982958	0.00777739	0.00926447	1
	106	4287	3	0.000938496	0.00207695	0.996985	3
	107	4319	3	0.5854	0.120141	0.294459	1
	108	4320	2	0.00784366	0.990857	0.00129907	2
	109	4321	2	0.000125334	0.99885	0.0010244	2
	110	4325	2	0.000449284	0.999019	0.000531577	2
	111	4335	1	0.568265	0.0298267	0.401909	1
	112	4336	3	0.0454074	0.00379593	0.950797	3
	113	4340	2	0.000182144	0.999696	0.000121658	2
	114	4341	3	0.0931874	0.135778	0.771035	3
	115	4343	2	0.0129436	0.96323	0.0238265	2
	116	4344	1	0.965338	0.000102742	0.0345593	1
	117	4345	1	0.954436	5.12808e-05	0.0455125	1
	118	4351	3	0.128583	0.0087443	0.862673	3
	119	4354	2	1.83636e-06	0.998597	0.00140122	2
	120	4364	3	0.000876275	0.0626476	0.936476	3
	121	4365	2	0.100523	0.873664	0.0258134	2
	122	4366	1	0.345507	0.00164089	0.652852	3
	123	4379	2	0.000202103	0.902145	0.0976525	2
	124	4383	2	1.94383e-06	0.999888	0.000109698	2
	125	4392	2	2.26915e-05	0.997165	0.00281279	2
	126	4399	3	0.291477	0.0103867	0.698136	3
	127	4401	3	0.00792764	0.00812486	0.983947	3
	128	4402	2	5.68818e-06	0.999492	0.000501868	2
	129	4405	1	0.77938	0.215126	0.0054932	1
	130	4406	3	0.476996	0.00118001	0.521824	3
	131	4419	2	1.17708e-05	0.999147	0.00084117	2
	132	4427	2	7.80925e-06	0.99947	0.000521706	2
	133	4428	3	0.00237088	0.889886	0.107743	2
	134	4430	1	0.205985	0.118952	0.675063	3
	135	4432	3	0.0130504	0.796702	0.190248	2
	136	4433	3	0.0266109	0.0134575	0.959932	3
	137	4450	1	0.782727	0.0223617	0.194911	1
	138	4463	3	0.00119325	0.0603337	0.938473	3
	139	4472	3	0.0062481	0.00695364	0.986798	3
	140	4501	3	0.000188987	0.132512	0.867299	3
	141	4505	3	0.00405102	0.895696	0.100253	2
	142	4508	2	0.000106853	0.994847	0.00504607	2
	143	4509	1	0.878648	0.00802999	0.113322	1
	144	4515	2	0.00114289	0.935493	0.0633637	2
	145	4516	2	0.000189495	0.999011	0.000799844	2
	146	4517	3	0.0573341	0.16581	0.776856	3
	147	4543	2	0.000255897	0.980905	0.0188388	2
	148	4553	1	0.279967	0.00204586	0.717987	3
	149	4554	2	1.12081e-06	0.999644	0.000354711	2
	150	4555	1	0.640488	0.000119053	0.359393	1
	151	4556	2	0.00340271	0.99049	0.00610754	2
	152	4557	3	0.000660845	0.0174373	0.981902	3
	153	4558	3	0.000315428	0.022901	0.976784	3
	154	4559	3	0.00290138	0.0262202	0.970878	3
	155	4560	3	0.459135	0.00189864	0.538966	3
	156	4561	1	0.831304	0.00182016	0.166876	1
	157	4564	2	0.00512433	0.971233	0.0236423	2
	158	4565	3	0.368738	0.00178799	0.629474	3
	159	4566	1	0.163854	0.0140076	0.822139	3
	160	4571	3	0.0010837	0.218676	0.780241	3
	161	4572	2	4.78633e-06	0.999524	0.000471304	2
	162	4597	2	0.00214527	0.993978	0.00387664	2
	163	4612	3	0.0647294	0.400317	0.534953	3
	164	4619	3	0.49872	0.00237073	0.498909	3
	165	4624	2	4.86665e-05	0.999729	0.000222366	2
	166	4636	1	0.838318	0.157468	0.00421361	1
	167	4637	2	0.0276902	0.967872	0.00443755	2
	168	4639	3	0.000757657	0.0038672	0.995375	3
	169	4640	3	0.00173673	0.0454331	0.95283	3
	170	4641	3	0.00752267	0.000314701	0.992163	3
	171	4642	3	0.00101735	0.0231959	0.975787	3
	172	4646	3	0.00117203	0.00159329	0.997235	3
	173	4652	3	0.00057235	0.00149652	0.997931	3
	174	4662	2	1.082e-05	0.999347	0.00064183	2
	175	4667	2	0.00588967	0.959483	0.0346274	2
	176	4676	2	3.19911e-06	0.997163	0.00283337	2
	177	4677	3	0.00115391	0.00493003	0.993916	3
	178	4678	2	6.76129e-06	0.998012	0.00198161	2
	179	4687	3	0.0183266	0.0126447	0.969029	3
	180	4693	3	4.13831e-05	0.660783	0.339175	2
	181	4694	1	0.904868	0.0854449	0.00968693	1
	182	4701	3	0.0214561	0.00635886	0.972185	3
	183	4715	3	0.0117861	0.0311792	0.957035	3
	184	4718	2	0.000516881	0.99734	0.00214324	2
	185	4747	3	0.00380807	0.857857	0.138335	2
	186	4788	3	0.0346653	0.000190757	0.965144	3
	187	4795	2	0.214449	0.203884	0.581667	3
	188	4796	3	0.00273692	0.0805224	0.916741	3
	189	4797	3	0.00321279	0.000750924	0.996036	3
	190	4807	3	0.00677593	0.0316221	0.961602	3
	191	4809	1	0.0242047	0.00193421	0.973861	3
	192	4818	3	0.0539056	0.0724003	0.873694	3
	193	4829	3	0.0359033	0.0482139	0.915883	3
	194	4838	3	0.000163593	0.000309696	0.999527	3
	195	4840	2	0.146322	0.749227	0.10445	2
	196	4869	1	0.998115	6.21778e-05	0.0018231	1
	197	4884	3	0.00132427	0.000528639	0.998147	3
	198	4886	3	0.309011	0.10898	0.582009	3
	199	4913	2	0.00034415	0.279783	0.719873	3
	200	4914	2	0.0385143	0.265344	0.696142	3
	201	4919	3	0.197831	0.00893	0.793239	3
	202	4926	3	0.003346	0.00153754	0.995116	3
	203	4927	3	0.000582069	0.000163908	0.999254	3
	204	4928	3	0.000273117	0.00799206	0.991735	3
	205	4929	1	0.986332	0.0001145	0.0135533	1
	206	4937	3	0.199898	0.00253238	0.79757	3
	207	4938	3	0.0665112	0.00168999	0.931799	3
	208	4952	1	0.99793	4.75748e-06	0.00206498	1
	209	4953	1	0.998158	8.78892e-05	0.00175441	1
	210	4955	3	0.0115331	0.000337037	0.98813	3
	211	4959	3	0.0973851	0.00587091	0.896744	3
	212	4960	1	0.983586	0.000388144	0.0160255	1
	213	4964	3	0.00452944	0.00499698	0.990474	3
	214	4965	3	0.871006	0.0113941	0.1176	1
	215	4966	3	0.226291	0.00456768	0.769142	3
	216	4967	2	0.00706684	0.486447	0.506486	3
	217	4973	3	0.937589	6.93058e-06	0.0624041	1
	218	4979	3	0.459927	0.0160111	0.524062	3
	219	4983	3	0.0229762	0.0170596	0.959964	3
	220	5008	3	0.0706751	0.0689977	0.860327	3
	221	5011	2	0.167814	0.706638	0.125547	2
	222	5012	3	0.153694	0.563481	0.282825	2
	223	5013	1	0.982917	0.00776535	0.00931732	1
	224	5014	3	0.21596	0.20435	0.579691	3
	225	5018	3	0.0202502	0.0508199	0.92893	3
	226	5023	3	0.00642019	0.0836371	0.909943	3
	227	5024	1	0.953023	0.00869054	0.0382868	1
	228	5025	3	0.00867747	0.00156237	0.98976	3
	229	5030	3	0.0657592	0.174839	0.759402	3
	230	5031	3	0.0831223	0.0241887	0.892689	3
	231	5032	1	0.923221	0.0322395	0.044539	1
	232	5049	2	0.01495	0.858134	0.126916	2
	233	5059	3	0.00342072	0.454408	0.542171	3
	234	5060	3	0.00291998	0.0287905	0.96829	3
	235	5063	1	0.573469	0.0110297	0.415501	1
	236	5066	3	0.00194101	0.502008	0.496051	2
	237	5072	3	0.000136006	0.00179005	0.998074	3
	238	5082	3	0.00145415	0.0224924	0.976053	3
	239	5093	3	0.0997242	0.114193	0.786083	3
	240	5172	2	0.0283442	0.692942	0.278714	2
	241	5173	2	0.00180253	0.979745	0.0184525	2
	242	5180	2	0.00772232	0.0576568	0.934621	3
	243	5184	3	0.000369554	0.000685606	0.998945	3
	244	5192	3	0.000676817	0.0330945	0.966229	3
	245	5193	3	0.00244921	0.199642	0.797909	3
	246	5194	3	0.104475	0.000117822	0.895407	3
	247	5195	3	0.000176446	0.0221104	0.977713	3
	248	5196	3	0.00142542	0.437561	0.561013	3
	249	5205	3	0.00285741	0.0105155	0.986627	3
	250	5212	1	0.576791	0.0550679	0.368142	1
	251	5218	3	0.00785398	0.107729	0.884417	3
	252	5219	1	0.32005	0.00398655	0.675963	3
	253	5220	3	0.0177424	0.0510768	0.931181	3
	254	5221	3	0.0121941	0.35159	0.636216	3
	255	5225	3	0.00041663	0.0547438	0.94484	3
	256	5226	3	0.000270295	0.132703	0.867027	3
	257	5227	3	1.41131e-06	0.383016	0.616982	3
	258	5230	3	0.00973453	0.863939	0.126327	2
	259	5233	3	0.890475	0.00160115	0.107924	1
	260	5237	3	0.0938606	0.543898	0.362242	2
	261	5245	3	0.00668601	0.0215485	0.971765	3
	262	5250	1	0.207733	0.0104512	0.781816	3
	263	5251	3	0.109515	0.446275	0.44421	2
	264	5311	3	0.0149201	0.043767	0.941313	3
	265	5312	2	0.00196742	0.235993	0.762039	3
	266	5314	3	0.924139	0.00810489	0.0677558	1
	267	5315	1	0.995386	2.23567e-06	0.00461134	1
	268	5316	1	0.999396	1.44494e-07	0.000604052	1
	269	5331	3	0.0209216	0.0991035	0.879975	3
	270	5332	3	0.0359834	0.000234912	0.963782	3
	271	5358	3	0.00449155	0.0148242	0.980684	3
	272	5359	1	0.998894	0.000102106	0.00100344	1
	273	5360	3	0.0048725	0.000119045	0.995008	3
	274	5361	3	0.00388067	0.000982268	0.995137	3
	275	5367	3	0.56632	0.00114334	0.432537	1
	276	5368	3	0.272056	0.00475692	0.723187	3
	277	5371	2	0.000634328	0.965468	0.0338974	2
	278	5372	3	0.832833	0.0213421	0.145825	1
	279	5376	3	0.00158697	0.00538701	0.993026	3
	280	5381	3	0.00199876	0.0709347	0.927067	3
	281	5388	2	0.00102876	0.952046	0.0469252	2
	282	5390	2	0.0971836	0.890058	0.0127584	2
	283	5391	1	0.835681	0.0015003	0.162819	1
	284	5395	3	0.323245	0.292227	0.384528	3
	285	5398	3	0.501743	0.00636646	0.49189	1
	286	5422	3	0.0118005	0.0694432	0.918756	3
	287	5434	2	0.0992451	0.873123	0.0276319	2
	288	5435	2	0.00388627	0.959201	0.0369123	2
	289	5436	1	0.862757	0.00311345	0.13413	1
	290	5448	3	0.0161331	0.0154741	0.968393	3
	291	5466	3	0.102523	0.0622707	0.835206	3
	292	5467	3	0.0473996	0.00130293	0.951297	3
	293	5468	3	0.023043	0.00964269	0.967314	3
	294	5473	3	0.00326168	0.0698083	0.92693	3
	295	5479	3	0.372015	0.132176	0.495809	3
	296	5480	3	0.431062	0.356936	0.212002	1
	297	5491	3	0.00194712	0.234076	0.763977	3
	298	5492	3	0.0238159	0.0293181	0.946866	3
	299	5493	3	0.00980808	0.109682	0.88051	3
	300	5496	1	0.986083	0.000201172	0.0137159	1
	301	5507	1	0.966296	7.59157e-05	0.0336278	1
	302	5508	3	0.00763392	0.0434543	0.948912	3
	303	5511	2	0.00212918	0.947865	0.0500059	2
	304	5520	3	0.15058	0.0300568	0.819363	3
	305	5528	3	0.000718303	0.059608	0.939674	3
	306	5530	3	0.00107799	0.124277	0.874645	3
	307	5546	3	0.0162189	0.0332312	0.95055	3
	308	5547	3	0.00369375	0.00819463	0.988112	3
	309	5548	3	0.000303028	0.0270202	0.972677	3
	310	5549	3	0.00161195	0.298684	0.699704	3
	311	5554	1	0.796263	0.00401732	0.199719	1
	312	5557	3	0.181382	0.41579	0.402828	2
	313	5559	2	0.00013961	0.659074	0.340786	2
	314	5560	3	0.00333124	0.0258329	0.970836	3
	315	5561	3	0.00040749	0.0252196	0.974373	3
	316	5577	3	0.000212445	0.00985894	0.989929	3
	317	5584	1	0.997225	1.6628e-05	0.00275817	1
	318	5616	3	0.000301301	0.354204	0.645495	3
	319	5618	1	0.999479	2.01727e-05	0.000500848	1
	320	5619	3	0.0852075	0.583462	0.331331	2
	321	5620	3	0.170688	0.00848145	0.82083	3
	322	5634	3	0.693158	0.0208779	0.285964	1
	323	5635	1	0.918699	0.0149625	0.0663381	1
	324	5653	3	0.130367	0.0516088	0.818024	3
	325	5664	1	0.992168	0.000321145	0.00751111	1
	326	5679	3	0.00162166	0.78216	0.216218	2
	327	5680	3	0.00658954	0.0584423	0.934968	3
	328	5682	2	0.00357588	0.99285	0.00357424	2
	329	5683	1	0.617855	0.0115338	0.370611	1
	330	5684	3	0.00914678	0.872495	0.118358	2
	331	5692	3	0.261237	0.372559	0.366205	2
	332	5693	3	0.00205705	0.964641	0.0333018	2
	333	5699	2	0.000109693	0.998544	0.00134671	2
	334	5720	2	0.827577	0.159431	0.0129912	1
	335	5721	3	0.685282	0.147795	0.166923	1
	336	5722	2	0.280259	0.627566	0.0921748	2
	337	5742	3	0.0178079	0.00120153	0.980991	3
	338	5745	1	0.953869	0.000193134	0.0459383	1
	339	5749	3	0.00112089	0.00164313	0.997236	3
	340	5750	3	0.00301829	0.0330122	0.96397	3
	341	5751	3	0.00515718	0.681031	0.313812	2
	342	5755	2	0.00543097	0.972107	0.0224617	2
	343	5759	2	0.146075	0.73231	0.121615	2
	344	5761	1	0.769452	0.0270628	0.203485	1
	345	5773	2	0.0002185	0.995814	0.00396707	2
	346	5782	2	0.557234	0.379258	0.0635078	1
	347	5786	2	0.299542	0.639718	0.0607399	2
	348	5789	2	0.0735911	0.751746	0.174662	2
	349	5795	1	0.782719	0.00038961	0.216891	1
	350	5797	3	0.0612827	0.0279923	0.910725	3
	351	5799	1	0.971099	0.000285138	0.0286163	1
	352	5801	2	0.0217723	0.969435	0.00879301	2
	353	5805	1	0.112278	0.837825	0.0498974	2
	354	5841	3	0.00317567	0.262727	0.734098	3
	355	5850	3	0.143127	0.00146865	0.855404	3
	356	5851	3	0.702105	0.00611147	0.291783	1
	357	5870	1	0.644592	0.253666	0.101742	1
	358	5902	2	0.0449556	0.794528	0.160516	2
	359	5912	3	0.000199144	0.00016675	0.999634	3
	360	5924	3	0.0826237	0.872931	0.0444457	2
	361	5925	2	0.000259246	0.91575	0.0839905	2
	362	5926	3	0.303904	0.00463045	0.691466	3
	363	5936	3	0.00626999	0.0247202	0.96901	3
	364	5960	3	0.000989259	8.1437e-05	0.998929	3
	365	5965	3	0.172193	0.614413	0.213394	2
	366	5967	3	0.000784303	0.00238837	0.996827	3
	367	5991	3	0.0272453	0.020469	0.952286	3
	368	5992	3	0.000262533	0.0031989	0.996539	3
	369	5993	3	0.000607142	0.00145434	0.997939	3
	370	6002	3	2.44801e-05	0.000159664	0.999816	3
	371	6005	1	0.999981	7.56819e-07	1.84315e-05	1
	372	6034	3	0.00887008	0.00272505	0.988405	3
	373	6037	3	2.72475e-06	0.0916273	0.90837	3
	374	6067	3	0.0199108	0.00425278	0.975836	3
	375	6085	3	0.010919	0.0246589	0.964422	3
	376	6087	1	0.909438	3.14772e-05	0.0905307	1
	377	6115	3	0.15016	0.00116762	0.848673	3
	378	6123	3	2.2502e-05	0.00035574	0.999622	3
	379	6147	2	6.37735e-05	0.766885	0.233051	2
	380	6151	3	0.0398579	0.016159	0.943983	3
	381	6152	3	0.0516846	1.32514e-05	0.948302	3
	382	6155	3	0.00279819	0.00281679	0.994385	3
	383	6160	3	0.0401152	0.00180001	0.958085	3
	384	6161	3	0.00169733	0.026132	0.972171	3
	385	6162	3	0.154077	0.679008	0.166915	2
	386	6180	3	0.222751	0.061055	0.716194	3
	387	6183	3	0.000500667	0.000515192	0.998984	3
	388	6195	3	6.99853e-05	5.81897e-05	0.999872	3
	389	6199	2	0.000326211	0.97542	0.0242535	2
	390	6200	2	0.0124723	0.704222	0.283306	2
	391	6204	3	0.00165339	3.23921e-05	0.998314	3
	392	6205	3	0.00355138	0.00170145	0.994747	3
	393	6215	3	0.199264	0.291715	0.509021	3
	394	6216	3	5.95584e-05	0.000110355	0.99983	3
	395	6230	1	0.62542	0.00610371	0.368476	1
	396	6231	1	0.74215	0.00385224	0.253998	1
	397	6256	2	0.0151126	0.962609	0.0222787	2
	398	6259	2	0.00188809	0.959248	0.0388641	2
	399	6260	3	0.0201148	1.47968e-06	0.979884	3
	400	6262	1	0.521208	0.00661981	0.472172	1
	401	6263	2	0.00323331	0.000691407	0.996075	3
	402	6264	1	0.919459	0.00749755	0.0730438	1
	403	6272	1	0.931404	0.0154669	0.0531291	1
	404	6273	1	0.235384	0.00416508	0.76045	3
	405	6294	1	0.306457	0.268437	0.425106	3
	406	6298	3	0.00669861	0.00222397	0.991077	3
	407	6300	3	0.0470353	0.00191379	0.951051	3
	408	6310	2	0.000602582	0.9338	0.0655978	2
	409	6313	1	0.894384	0.0622268	0.0433891	1
	410	6321	3	0.00366934	0.636862	0.359469	2
	411	6322	1	0.737652	0.139854	0.122493	1
	412	6323	1	0.0637007	0.0584957	0.877804	3
	413	6324	2	0.000266894	0.10892	0.890813	3
	414	6325	3	0.0298069	0.0219007	0.948292	3
	415	6326	3	0.0136596	0.0497182	0.936622	3
	416	6329	2	0.0377866	0.548429	0.413784	2
	417	6361	2	0.0467573	0.630637	0.322605	2
	418	6362	3	0.00568891	0.00271859	0.991593	3
	419	6380	3	0.00321956	0.0101872	0.986593	3
	420	6381	3	0.00459169	0.0526936	0.942715	3
	421	6382	3	0.971167	0.0201528	0.00867987	1
	422	6383	3	0.0025214	0.102025	0.895453	3
	423	6384	1	0.910861	0.00604032	0.0830991	1
	424	6388	1	0.100518	0.88923	0.0102519	2
	425	6395	3	0.00043855	0.00057673	0.998985	3
	426	6408	3	0.014623	0.00102151	0.984356	3
	427	6409	1	0.801335	0.0115803	0.187085	1
	428	6410	1	0.99578	1.40505e-05	0.00420546	1
	429	6415	3	0.0226225	0.145749	0.831628	3
	430	6418	2	0.00664578	0.889871	0.103483	2
	431	6419	3	0.000228795	0.00163391	0.998137	3
	432	6420	3	0.00418581	0.0261246	0.96969	3
	433	6421	3	0.00405311	0.258015	0.737932	3
	434	6436	3	0.0466847	0.00139383	0.951921	3
	435	6444	3	0.000340863	0.00579468	0.993864	3
	436	6449	2	0.00566925	0.986352	0.00797835	2
	437	6450	3	0.30114	0.185318	0.513542	3
	438	6451	3	0.002468	0.00374477	0.993787	3
	439	6455	1	0.0757272	0.00023222	0.924041	3
	440	6469	3	0.0264367	0.000568846	0.972994	3
	441	6472	2	0.0582364	0.91027	0.0314938	2
	442	6477	3	0.0404664	0.828009	0.131525	2
	443	6487	3	0.404909	0.000678919	0.594412	3
	444	6499	3	0.233323	0.469308	0.297369	2
	445	6500	3	0.787186	0.152817	0.0599974	1
	446	6501	3	0.0917871	0.00264067	0.905572	3
	447	6502	3	0.0423818	0.506477	0.451141	2
	448	6503	3	0.332929	0.00775428	0.659317	3
	449	6508	3	0.17695	0.0115843	0.811466	3
	450	6509	3	0.00122453	0.018784	0.979991	3
	451	6511	3	0.00138807	0.00204595	0.996566	3
	452	6512	3	0.000382126	0.79266	0.206958	2
	453	6515	3	0.00497728	0.000494729	0.994528	3
	454	6525	1	0.282975	0.00558571	0.71144	3
	455	6526	1	0.984837	0.0101394	0.00502353	1
	456	6533	3	0.0913041	0.672215	0.236481	2
	457	6538	1	0.450323	0.214675	0.335002	1
	458	6554	1	0.998437	0.0013167	0.000245931	1

[truncated: 16 more sheets: Suppl Fig 1a, Suppl Fig 1b, Suppl Fig 1e, Suppl Fig 1f, Suppl Fig 1g, Suppl Fig 1h, Suppl Fig 2a, Suppl Fig 2b, Suppl Fig 2c, Suppl Fig 2d, Suppl Fig 2e, Suppl Fig 2f, Suppl Fig 2g, Suppl Fig 2h, Suppl Fig 2I, Suppl Fig 2J]
